# Supplementary material for: Multi-omics analyses of human colorectal cancer revealed three mitochondrial genes potentially associated with poor outcomes of patients
Source: J Transl Med. 2021 Jun 26;19:273. doi: 10.1186/s12967-021-02939-7 (PMC8236205; doi:10.1186/s12967-021-02939-7)
Supplement: Supplementary file 1 — Additional file 1: Table S1. Down-regulated proteins in CRC patients; down-regulated mRNAs in CRC patients; independent prognostic factors for CRC; co-expressed proteins of HIGD1A, SUCLG2 and SLC25A24; ribosome proteins co-expressed with HIGD1A, SUCLG2 and SLC25A24; experimentally-tested transcriptional factors of HIGD1A, SUCLG2 and SLC25A24 in human colon. [file 12967_2021_2939_MOESM1_ESM.xlsx]

## Sheet: Description
Sheet	Description
A Down-regulated protein in CRC	Down-regulated proteins in CRC patients
B Down-regulated mRNA in CRC	Down-regulated mRNAs in CRC patients
C IPFs	Independent prognostic factors for CRC
D Co-exp HIG & SLC25A	Co-expressed proteins of HIGD1A and SLC25A24
E Co-exp SUCLG2	Co-expressed proteins of SUCLG2
F H & S cor ribosome protein	Ribosome proteins co-expressed with HIGD1A and SLC25A24
G SUCLG2 cor ribosome protein	Ribosome proteins co-expressed with SUCLG2
H HIGD1A TF	Experimentally-tested transcriptional factors of HIGD1A in human colon
I SLC25A24 TF	Experimentally-tested transcriptional factors of SLC25A24 in human colon
J SUCLG2 TF	Experimentally-tested transcriptional factors of SUCLG2 in human colon

## Sheet: A Down-regulated protein in CRC
Gene name	P value
OXCT1	0.0060368
ATP5IF1	0.02634
NDUFS2	0.00144175
PAFAH2	0.025563
ACSM3	0.0042211
PADI2	0.00098092
ACADS	5.6363e-05
NIT1	0.0011179
CHDH	0.00065908
UQCRFS1	0.0027555
IDH3B	0.00070461
PDSS2	0.03088
GCNT3	0.030884
ECSIT	0.029743
COX5A	0.0393
HSD17B8	0.0059581
NDUFB8	0.0046566
COX11	0.027835
NDUFA2	0.00060371
PCCB	1.82807e-05
NDUFA12	0.000100836
PPIF	0.0161951
HMGCL	0.000144158
COQ5	0.0043406
KYAT3	0.035702
COX5B	0.00106333
GATM	0.0026409
ALDH6A1	3.6279e-05
NDUFA11	0.0090222
SPR	0.0108837
NDUFS1	8.0421e-05
DBT	0.0020752
BDH1	0.00057617
ATP5F1B	0.0039201
ACAT1	0.00131826
UQCRC1	0.00052124
ECH1	0.0010231
COQ8A	0.0038647
MRPL44	0.046963
GPT	0.00192324
GSR	1.72727e-05
NDUFS4	0.00071934
UQCRQ	0.0056007
EDEM3	0.0180563
NDUFAB1	0.0076429
FH	0.00183586
SUCLG2	8.3558e-05
OXSM	0.00142162
ECHDC2	0.00047963
NIF3L1	0.0093837
SDHB	0.00051665
NDUFAF1	0.0044357
FHIT	0.0029648
ECI1	0.00191503
ETFA	5.9312e-05
ETHE1	0.00136064
SUCLG1	0.0002369
ACSF2	0.00041924
HMGCS2	0.00028194
D2HGDH	0.0072807
PLCD3	0.041098
NIPSNAP3A	0.0078837
GFPT1	0.0054015
COQ3	0.0153849
MRPS2	0.045776
AK3	0.002758
GMDS	0.00175587
L2HGDH	0.0155382
AKR7A2	1.56995e-05
BCAT2	0.0023827
MRPS34	0.0081403
NDUFV1	0.000103069
NDUFA9	4.2826e-05
MLYCD	0.013064
HADH	0.00057915
ATP5PB	0.00063739
NDUFS8	0.00167749
CLYBL	0.00199644
COX6A1	0.00147666
HDHD3	0.0142165
ACADSB	0.00028246
NDUFA7	0.00021888
GATD3A	0.00186008
SDHA	0.00099842
GMPPB	3.5597e-05
LDHD	0.00178184
NUBPL	0.0121989
MARC2	9.526e-05
MRPS30	0.030985
CPT2	0.00088413
MRPS16	0.025263
DECR1	0.0032582
DGLUCY	1.59788e-05
UQCR10	0.0032436
ACADM	0.0025621
TST	0.00091661
AP1S1	0.027741
COQ9	0.00073827
CYC1	0.0028647
NDUFB5	0.00191821
SCO2	0.0122639
COX4I1	0.00031698
MTIF2	0.030145
DLD	0.0038991
ATP5PO	0.0049993
ETFDH	0.0012565
CKMT1A	0.0043008
ACO2	0.000103219
SQOR	0.00030005
AKR7A3	0.00030081
ENOSF1	0.023996
RTN4IP1	0.021424
TMEM246	0.033823
BCKDHA	0.0077172
RDH14	0.000197162
MRPL11	0.021936
HEXA	1.8083e-06
HIBCH	0.0096415
PPA2	0.0034159
TXN2	0.023424
IDH3G	0.0020989
ATP5PF	0.0025968
MPC2	0.0029022
ATP5F1A	8.3309e-05
NDUFA10	0.000179244
ACAD8	0.00164314
ZADH2	0.000120246
ACOT11	0.0029434
DCXR	0.0074621
GMPPA	6.4189e-05
PDK1	2.1713e-06
MCCC1	0.0061445
COX7A2	0.0042969
NDUFB9	0.00112169
IRF6	0.008578
NDUFS7	0.0030818
BPNT1	0.00105989
HDDC2	0.00095942
PDK2	0.007105
ALDH5A1	0.00115927
PCK2	0.0028372
UQCRC2	0.00077519
COX6C	0.0018631
COQ7	0.0099818
ATP5ME	0.00136014
ATP5F1C	0.00033997
NDUFS3	0.000117801
AARS2	0.0022436
BDH2	0.0026392
DENND2D	0.0198576
AP1G1	0.0175637
GNE	0.000181176
COQ6	0.025956
PCCA	6.039e-05
ACADVL	0.0046607
NDUFV2	8.2243e-05
STAP2	0.0026789
GLOD4	0.00022292
IVD	0.0050804
TXNRD2	0.0088626
ECI2	0.000185
NDUFA6	0.000115537
HIGD1A
SLC25A24
GNA11	0.00190069
HIGD1A	0.00062241
MYO1A	0.00175841
PRKAR2B	0.010801
MAP2K6	0.00116347
PGM1	0.0028192
UBE2J1	0.0091557
NAT1	0.0029569
CNRIP1	0.0173828
PHYKPL	5.8631e-05
GSDMB	0.040576
GBA2	0.00168108
SELENBP1	7.9519e-05
CASP7	0.0008583
SYNE2	0.0081386
ASPA	0.0099006
CBR4	0.047019
PRKAG2	0.020144
CLIC2	0.0065755
CAMK2D	0.0030246
ACOT1	0.00024432
DDC	0.0108008
ARF6	0.00154297
IDH3A	0.00140135
SELENOS	0.0101811
ACSS2	0.0184844
EIF4E3	0.033461
ISOC1	0.00029817
CRACR2A	0.0053216
FAHD1	0.0079231
HSDL2	0.029197
NDUFA13	0.00111657
PREP	0.048199
PPP2R5A	0.036404
GANC	0.034139
GLIPR2	0.0007777
HECTD3	0.00114314
AKR1C3	0.0026556
JUP	0.00768
RAB4A	0.0049183
NDUFB3	5.5155e-05
PFKL	0.00020449
TPPP3	0.00159805
NDUFB6	0.0079625
ECHDC1	0.0041637
UAP1	9.8696e-05
ASL	0.00079873
CPT1A	0.0021583
UGP2	0.000142809
PMM2	0.032977
FAM177A1	0.030362
SH3BGRL2	0.003516
MYO7B	0.0129576
ATP5MG	0.0005167
STARD10	0.020982
CD209	0.0172969
TOM1L1	0.034825
NDUFB1	0.00070413
PTER	0.0029555
CASP10	0.0033758
SULT1A1	0.032324
ADH5	0.0034621
SEC11C	0.00155957
COX7A2L	0.00086479
ADH1B	0.0101606
ATP5PD	0.0032612
GOT1	0.0034407
DNAJC11	0.0071982
MMUT	0.00034044
PCK1	0.00169854
ARHGAP8	0.047277
CTH	0.0023578
GSS	0.0077009
IDH1	0.0136166
HTATIP2	0.046183
SEPHS2	0.041701
CASP6	0.03798
ETFB	0.0140755
SCIN	0.005625
SULT1B1	0.0130405
CA2	0.00033579
GPD1L	3.8772e-05
UGDH	0.00065683
CKB	0.00100264
NANS	0.000116092
AGL	0.0032812
DDT	0.0139403
LRRC1	0.00035876
TP53I3	0.005298
ADH1C	5.5487e-05
GSTM2	0.00152164
GNG7	0.029244
PBLD	0.0084801
ANXA13	0.00148186
DDAH1	0.006284
PRDX5	0.011595
NT5DC1	0.042359
SCP2	0.0015641
C11orf54	0.0061377
PLS1	0.0065244
SAR1B	0.043263
SYNJ2BP	0.00156338
NDUFB4	0.0021553
IRF4	0.00049929
HK2	0.0035012
BCAS1	0.0046761
GLTP	0.00172263
ALDH9A1	0.00106406
AP1M2	0.0020175
AKR1B10	0.0003163
PDXDC1	0.00195511
TPMT	0.034044
MAOA	0.00119805
ESRP1	0.034439
ARRB1	0.000139912
CAPN9	0.0092212
HPGD	0.0169768
SLC25A11	0.00050481
ASRGL1	0.009477
CBR1	0.0055829
NDUFB10	0.00120282
ATP5MF	0.0135163
MYO5C	0.0137829
MYO1D	0.0073014
SLC25A24	0.00106313
ASS1	0.0156388
PRPSAP2	0.00019953
EPB41L3	0.042364
TTC38	0.0090824
PTGR2	0.022017
RBP5	0.02456
FCSK	0.006704
PLCD1	0.00052483
DNPH1	0.030278
CMBL	0.00020176
GALM	0.00022166
ITM2C	0.0020033
ANKRD13A	0.0143574
NDUFA5	0.00113827
ALDH3A2	0.00141991
MAPK3	0.0073972
ATP5MD	0.00028471
MTM1	0.033458
ALDH1A1	0.0063799
TPD52	0.04356
CPE	0.013359
IGHA1	0.0046823
B3GNT7	0.0022955
B3GNT6	0.0195237
UGT1A10	0.0006042
DHRS1	0.0037212
AHCYL2	0.00020364
CRYL1	0.00051846
CTBS	0.00051615
ARSA	9.5749e-05
FXYD3	0.020644
NUCB2	0.0039193
B3GALT5	0.0176996
NPC2	0.0026013
AOC1	0.013518
NME3	0.0043593
RNASET2	0.0078625
CTSS	6.2631e-05
BTD	0.00059618
NDUFB7	0.0079968
CHGA	0.00070315
COX6B1	0.0053976
B3GNT3	0.028178
CRELD2	0.033098
TXNDC5	0.00089685
UQCRH	0.004621
METTL7A	1.85929e-05
NAGA	1.5503e-06
CLCA1	0.0175577
MGST3	0.00050142
DHRS11	0.0035833
GDPD3	0.00085739
ERN2	0.00194314
TNXB	0.035739
NDUFS6	3.9141e-05
ENTPD5	0.00104496
SDF2L1	0.0097165
ITLN1	0.0064796
IDUA	0.0071351
SPCS3	0.00122146
EPCAM	0.0028449
SIGLEC1	0.0106997
F11R	0.0035605
PAG1	0.0092245
NAXD	0.0025017
ARSD	0.010843
CA12	0.0154811
NMES1	0.00049643
SIAE	0.00171791
CPTP	0.033403
RNASE4	0.026397
PRXL2B	0.037175
FUCA1	0.000115999
SRI	0.00144124
NDUFS5	0.00139931
CPM	0.0184997
GAL3ST2	0.0069764
GOLM1	0.0095971
CPA3	0.0122226
MATN2	0.0025163
MUC2	0.0044786
FUCA2	0.0190004
IGFBP2	0.002739
MT-ATP8	0.0160032
ZG16	0.00093615
HSD11B2	0.041697
CD48	0.00122311
CTSZ	0.026223
TFF3	0.0053812
LTBP4	0.037343
SDF4	0.0025953
SDSL	0.024419
LIPA	0.0066407
CANT1	0.032955
FCGBP	0.0045155
GCG	0.0099169
CES3	0.00153591
CST3	0.0058444
ABI3BP	0.037736
REG4	0.027657
JCHAIN	0.0004367
NAAA	0.00073769
GNG2	0.00063764
GALNT12	0.0037996
CTSA	1.78241e-05
AGR3	0.00101727
HAPLN1	0.000122529
AGR2	0.0025784
ASAH1	0.0038187
SGSH	0.0057974
ST6GALNAC1	0.0136578
FABP5	7.9345e-05
FAS	0.0065993
CMA1	0.016981
NDUFA8	2.1744e-05
FAM3D	0.008818
TPSAB1	0.00126402
MANBA	0.031242
FARP2	0.007516
---	0.0029556
CRIP1	0.0054024
CD2AP	0.0094558
PLD1	0.0036035
HAAO	0.00040144
TDP2	0.043939
PRPH	0.0053956
LLGL2	0.003477
USH1C	0.023555
PLCG2	0.00159867
LIMA1	0.0091159
SH3BP1	0.000183927
DSP	0.0022413
SYTL2	0.023758
KLC4	0.003699
IQGAP2	0.00129602
COG2	0.020117
FGD4	0.00098093
TJP3	0.0095212
ANKS4B	0.0115814
KIF13B	0.000196718
APPL2	0.023841
VWA5A	0.002096
ADD3	0.0141371
CMAS	0.0028955
PKP2	0.0042386
NAPRT	0.00177833
NUDT12	0.00101833
PPFIBP2	0.021605
KIAA1324	0.0075588
FAM98C	0.00044201
GUSB	0.0121816
SNX7	0.018676
TEP1	0.042
DLG1	0.035
PDE4DIP	0.00096489
CORO2A	0.028276
APOBR	0.0153565
ANK3	0.00147627
RBM47	0.0173384
AKAP9	0.0062982
FN3K	0.022785
MYH14	0.035562
EML1	0.031119
EPPK1	0.021704
LGALS9	0.0025399
NDRG2	4.4018e-05
DHTKD1	0.0137237
KBTBD11	4.1842e-05
VILL	0.0020227
SGSM3	0.0051806
RNPEP	0.0027846
RPS6KA1	0.025479
ARHGEF10L	0.027398
ADD1	0.0050605
NADSYN1	0.0040606
PDCD4	0.000141947
TTC39A	0.0084563
CARMIL1	0.00111911
SHMT1	0.0112179
PCYT2	0.046117
NUDT9	0.036241
MOB3A	0.0176209
NOSTRIN	0.0122187
UQCRB	0.0081038
LIMK2	0.0072812
TCEA3	0.0035401
AGFG2	0.02658
PDE5A	0.0021373
PACSIN2	0.0165373
CGN	0.0024996
MLPH	0.0107411
GOLPH3L	0.0046037
CASD1	0.026803
MT-CO2	0.00032406
HSD17B2	0.0194383
ATP1B1	0.0023171
CLCA4	0.0082601
MT-ND5	0.00163627
TM9SF2	0.0032626
LRBA	0.025838
TSPAN13	0.028897
SPCS2	0.0195157
TRPM4	0.00174349
FAM162A	0.00171971
AFG3L2	0.022357
ITGA3	0.035699
PLVAP	0.020079
RABAC1	0.0088403
TSPAN8	0.0129194
ABCA8	5.914e-05
TMEM30B	0.0061595
MT-ND4	0.00104022
ITIH5	0.00155789
PLPP3	0.0141187
LPCAT4	0.00160182
SORL1	0.014103
SLC26A2	0.0052412
ZZEF1	0.00094396
TP53I11	0.031116
PAM	0.033838
PDE3A	0.0052635
ATP1A1	0.0072823
ARMH3	0.00079666
ST14	0.0144225
ABCC3	0.00124258
SIGIRR	0.00071825
SLC44A1	0.0011751
DOP1B	0.0074648
PCDH1	0.0037044
FRYL	0.0046635
ADAM10	0.0077979
CD163L1	4.4749e-05
P2RX4	0.0059003
SCYL3	0.02594
CLDN3	0.0052983
SPINT1	0.0088552
PROCR	0.0058953
ANO10	0.00069928
CTSC	0.00186474
CPQ	0.004463
TMPPE	0.024339
ERGIC1	0.00024329
EML2	2.3203e-05
CNNM4	0.000140617
PLP1	0.0113041
MEP1A	0.036879
CLMN	0.0042404
HEATR5B	0.0106153
ATP2A3	0.00060174
SDHC	0.0099781
ENTPD2	0.043684
MROH1	0.028282
PLD3	0.00189568
PTPRF	0.0169812
MT-ND1	0.0044237
SLC26A3	0.0006563
CADM1	0.0072762
ATP8B1	0.045241
RETSAT	0.0059024
ATP8A1	0.00046319
SLC44A2	0.000159497
CD9	0.0148979
CES2	0.00068119
SEC23B	0.048198
NGLY1	0.00106357
ABHD14B	3.7862e-05
LGALS3	0.0022001
ARPC1A	0.00029929
S100A14	0.030444
GALT	0.0088393
NDUFC2	4.2294e-05
MGST1	0.0030647
LGALS4	0.0035238
CRYM	0.036504
PFKFB2	0.0089777
PAPSS2	0.0032032
ANK2	0.00137872
DCPS	0.030416
ABI3	0.0090004
CAPN5	0.0150809
HSD17B11	0.00032295
HEPH	0.044556
RMDN2	0.00082426
DSC2	0.0149631
CDH17	0.00085542
MAN1A1	0.002055
ADA2	2.0749e-05
GALNT7	0.024242
UGT2A3	0.0021208
HEXB	0.00122179
EPHX2	0.00083663
EPHX1	0.0038407
EXD2	0.034905
PRKACB	0.00020169
GNAO1	0.030919
NTPCR	0.0182958
GALNT3	0.0128961
QSOX1	0.0186784
TRAF3IP3	0.0164554
NCAM1	0.00069775
GPA33	0.0034956
L1CAM	0.0027357
CDH1	0.0089977
IMPA2	0.0011799
RAB25	0.0118977
GPHN	0.0021194
LGALSL	0.046622
BCL2L15	0.023922
TUBA4A	0.026176
DYNLT1	0.0045193

## Sheet: B Down-regulated mRNA in CRC
Gene name	pValue
ZZEF1	2.58371e-25
ZYG11B	3.98135e-16
ZSWIM8	2.48442e-10
ZSWIM7	1.19927e-07
ZSWIM6	2.40766e-24
ZSWIM5	1.01994e-05
ZSCAN31	8.86322e-06
ZSCAN30	8.93084e-12
ZSCAN18	2.67135e-17
ZSCAN16-AS1	2.05668e-09
ZRANB2-AS1	9.32068e-10
ZNRF2	1.67289e-12
ZNF880	7.26501e-08
ZNF879	2.0385e-09
ZNF853	1.7276e-06
ZNF844	2.4708e-14
ZNF843	0.00037243
ZNF835	1.20697e-21
ZNF831	6.6313e-16
ZNF829	1.709e-17
ZNF826P	4.10682e-13
ZNF821	8.43258e-18
ZNF793-AS1	2.52081e-14
ZNF793	2.13705e-13
ZNF790-AS1	6.13728e-21
ZNF788	1.13777e-12
ZNF781	3.8957e-18
ZNF772	6.69983e-15
ZNF75A	2.24179e-08
ZNF747	2.03584e-13
ZNF718	5.4141e-08
ZNF684	2.32336e-14
ZNF677	4.42955e-20
ZNF671	4.32348e-23
ZNF667-AS1	7.57692e-22
ZNF662	1.01374e-09
ZNF660	2.01152e-09
ZNF658	4.13064e-13
ZNF655	8.1993e-12
ZNF626	1.98925e-20
ZNF624	4.94713e-15
ZNF613	4.17242e-06
ZNF596	2.50994e-09
ZNF582-AS1	1.96383e-22
ZNF582	1.49895e-18
ZNF575	7.72712e-28
ZNF571-AS1	1.51425e-15
ZNF569	1.1045e-09
ZNF568	3.29057e-19
ZNF564	4.97557e-13
ZNF549	2.01592e-12
ZNF542P	2.45033e-19
ZNF540	1.32498e-20
ZNF528-AS1	4.69765e-07
ZNF528	5.52763e-14
ZNF521	2.72378e-08
ZNF518B	1.31319e-06
ZNF512B	1.43721e-07
ZNF491	4.48461e-16
ZNF471	8.12899e-20
ZNF467	4.55711e-11
ZNF454	1.38282e-14
ZNF440	2.43279e-06
ZNF439	1.29333e-11
ZNF436	5.89365e-08
ZNF43	5.03334e-08
ZNF429	1.97212e-11
ZNF425	6.08942e-06
ZNF423	1.17639e-09
ZNF418	4.56421e-17
ZNF415	2.51285e-16
ZNF407	1.69862e-09
ZNF404	2.44835e-07
ZNF396	6.27365e-18
ZNF366	4.33425e-14
ZNF354C	4.83025e-11
ZNF350	5.02124e-11
ZNF347	2.34885e-10
ZNF331	9.70151e-06
ZNF304	5.29071e-18
ZNF300P1	1.41756e-15
ZNF287	5.32306e-09
ZNF271P	1.89789e-13
ZNF257	1.58845e-17
ZNF256	2.47677e-07
ZNF25	2.73729e-07
ZNF24	2.48633e-11
ZNF233	7.00004e-06
ZNF229	3.80583e-24
ZNF219	1.25492e-10
ZNF211	2.05748e-07
ZNF197-AS1	0.00292622
ZNF175	3.25513e-10
ZNF154	2.32079e-11
ZNF135	6.4397e-20
ZNF134	5.41628e-13
ZNF132	5.57193e-21
ZNF106	2.20921e-11
ZMYND12	2.74688e-12
ZMYM6NB	3.45964e-09
ZMIZ1	8.12066e-18
ZKSCAN7	3.91985e-06
ZIK1	3.72524e-24
ZHX1	1.1649e-13
ZG16	1.24833e-30
ZFYVE9	6.70881e-11
ZFYVE28	5.15114e-22
ZFYVE1	2.6317e-21
ZFPM2	7.13959e-17
ZFP91	1.54871e-20
ZFP82	7.15643e-12
ZFP36	0.000377579
ZFP3	5.86549e-20
ZFP2	1.56363e-12
ZFHX4	0.00148643
ZFAND6	2.32717e-08
ZFAND4	3.87208e-12
ZFAND2B	2.47284e-10
ZER1	1.17524e-28
ZEB2	6.86906e-22
ZEB1	7.87568e-12
ZDHHC7	3.97695e-19
ZDHHC2	2.29804e-11
ZDBF2	1.44938e-14
ZCWPW2	1.72099e-13
ZCCHC24	1.26733e-07
ZCCHC18	3.84714e-05
ZCCHC12	1.99922e-13
ZCCHC10	6.93863e-11
ZC3H12D	4.99503e-05
ZC3H12C	1.63812e-22
ZBTB7C	6.07879e-26
ZBTB7B	8.87509e-25
ZBTB7A	2.29761e-09
ZBTB47	9.35096e-07
ZBTB4	7.44737e-10
ZBTB22	6.17488e-21
ZBTB16	5.28205e-25
ZBED5-AS1	4.77421e-06
ZADH2	8.12626e-22
YPEL5	1.21179e-16
YPEL4	2.76807e-18
YPEL2	1.29468e-14
YIPF5	1.15021e-09
XYLT1	5.40698e-14
XXYLT1-AS2	2.32248e-09
XXyac-YM21GA2.4	2.8222e-23
XXbac-BPG299F13.17	7.75989e-20
XXbac-BPG249D20.9	0.000128989
XXbac-BPG248L24.12	2.40087e-05
XXbac-BPG181B23.7	1.16789e-12
XXbac-BPG170G13.31	4.77783e-05
XXbac-B476C20.9	3.36965e-28
XXbac-B135H6.15	5.95023e-07
XRCC6BP1	9.73897e-19
XPNPEP2	1.68797e-08
XK	3.95415e-18
XDH	4.48271e-25
XCR1	3.65703e-18
XCL2	3.14087e-16
XCL1	2.10175e-10
WWTR1	2.30779e-09
WWP2	2.29451e-10
WSCD1	4.96855e-30
WSB2	1.64989e-14
WNT9A	1.25218e-18
WNT5B	1.51661e-11
WNT2B	5.42123e-21
WLS	2.26028e-21
WISP2	2.31233e-29
WIPI1	1.93049e-06
WIPF2	3.86449e-16
WIPF1	1.9917e-11
WI2-1896O14.1	6.06739e-11
WFDC2	3.79914e-06
WFDC1	9.72387e-13
WDTC1	1.40146e-13
WDR86-AS1	1.29596e-11
WDR86	0.00438393
WDR78	2.7449e-25
WDR7	5.50523e-24
WDR37	1.06269e-15
WDR20	3.65964e-17
WDR1	2.75153e-13
WDFY4	2.67717e-12
WDFY3-AS2	4.14014e-15
WBSCR17	1.98604e-15
WBP1L	1.30871e-24
WASL	2.52571e-25
WASF2	2.95176e-12
WAS	2.87282e-14
VWF	0.000390203
VWA5B2	3.04572e-13
VWA5A	8.23506e-25
VTI1B	9.15251e-27
VSTM5	2.14088e-06
VSTM4	6.3642e-15
VSTM2A	1.55245e-33
VSTM1	0.0051839
VSIG4	3.98135e-16
VSIG2	7.42582e-28
VSIG10	3.12786e-09
VPS4B	3.28698e-26
VPS37B	1.10263e-12
VPS13D	4.11359e-17
VPREB3	1.51621e-20
VNN2	3.11416e-09
VLDLR	3.73156e-14
VIT	1.91786e-27
VIPR2	9.46501e-14
VIPR1-AS1	1.76811e-07
VIPR1	5.80465e-22
VIP	1.57322e-29
VIMP	1.36989e-14
VIM-AS1	1.24491e-15
VIM	1.27413e-11
VILL	3.16736e-22
VGLL3	5.56959e-08
VEPH1	6.06598e-16
VDR	1.44444e-17
VDAC2	2.07942e-10
VCL	1.7165e-08
VCAM1	1.6748e-10
VAV1	1.81761e-13
VAT1L	5.61922e-28
VASP	3.82841e-10
VAPA	1.35841e-24
VAMP8	1.70653e-14
VAMP5	0.000160295
VAMP2	1.43789e-28
UST	1.33537e-18
USP53	2.87282e-14
USP51	1.06343e-17
USP38	7.63854e-11
USP30-AS1	9.62915e-12
USP30	1.5315e-12
USP2	4.37542e-31
USHBP1	7.32195e-09
USF3	3.40246e-11
URAD	4.07698e-11
UQCRFS1	6.56717e-21
UQCRC2	3.11249e-13
UQCR10	3.22073e-12
UPP1	8.72619e-09
UOX	1.65916e-09
UNC5C	2.25756e-29
UNC5B	7.51548e-10
ULK3	2.70593e-07
ULK2	0.00203064
UHRF1BP1L	1.01989e-15
UGT2B17	5.77199e-18
UGT2B15	1.48081e-17
UGT2A3	3.99659e-29
UGT1A8	1.66702e-31
UGT1A10	6.38563e-31
UGT1A1	5.71023e-22
UGP2	2.5277e-31
UGDH-AS1	1.59173e-08
UGDH	1.21381e-28
UGCG	8.52785e-13
UEVLD	5.62093e-13
UCN3	1.6189e-23
UCHL1	1.09897e-22
UBXN10-AS1	4.07658e-14
UBL3	8.70716e-15
UBE2QL1	1.02314e-20
UBE2L5P	4.40196e-09
UBE2J1	9.51953e-14
UBE2G1	1.40909e-13
UBE2FP1	4.30253e-26
UBE2E2	4.05831e-06
UBB	1.96385e-14
UBASH3A	3.27676e-07
UBA7	3.38473e-09
UAP1	3.27542e-20
U91328.19	4.19844e-20
U62631.5	6.66807e-10
U47924.31	5.53389e-06
TYRP1	4.21764e-12
TYROBP	1.16108e-05
TXNIP	5.8764e-25
TXNDC5	1.34709e-05
TXNDC15	1.83118e-07
TXNDC11	7.73774e-22
TXLNB	5.08932e-18
TXK	2.10885e-10
TWIST2	4.96127e-16
TVP23A	3.85914e-09
TUSC5	5.22776e-26
TUSC3	5.2598e-14
TUBB6	6.36361e-07
TUBB4A	1.65202e-29
TUBB2B	2.51985e-15
TUBB2A	1.03888e-13
TUBAL3	1.12932e-26
TUBA1A	3.21317e-06
TUB	4.17633e-21
TTYH2	5.50308e-13
TTYH1	3.33926e-06
TTLL7	1.55597e-19
TTLL6	2.86096e-26
TTLL11	0.0136311
TTC7A	3.58633e-12
TTC39C-AS1	0.00220846
TTC39A-AS1	9.01257e-06
TTC38	3.86396e-15
TTC33	7.17813e-08
TTC30A	2.49803e-13
TTC28	8.28637e-19
TTC23	5.55728e-12
TTC22	6.37655e-23
TTBK2	9.34355e-08
TSTD3	1.65579e-05
TSTD2	2.05161e-11
TST	4.54615e-24
TSPYL5	1.65939e-16
TSPYL1	1.47939e-11
TSPAN8	8.44771e-11
TSPAN7	6.48804e-32
TSPAN4	1.99462e-07
TSPAN3	6.35439e-20
TSPAN2	4.73749e-11
TSPAN18	8.65199e-09
TSPAN11	2.45233e-20
TSPAN1	1.96833e-28
TSLP	2.31844e-14
TSHZ3	1.31281e-11
TSHZ1	1.44184e-24
TSC22D3	1.81763e-12
TRPV3	2.74962e-22
TRPS1	1.08643e-07
TRPM6	6.80176e-30
TRPM5	2.97454e-06
TRPM4	7.87165e-16
TRPC7-AS1	1.03673e-24
TRPC6	4.40532e-16
TRPC4	0.0247886
TRPC1	6.15147e-11
TRPA1	2.46805e-16
TRIP4	3.10395e-20
TRIOBP	3.79422e-14
TRIM9	3.30839e-23
TRIM69	0.000401023
TRIM6	1.02333e-05
TRIM58	1.04286e-16
TRIM52-AS1	7.90239e-08
TRIM40	1.6378e-23
TRIM36	5.88673e-22
TRIM34	1.71191e-10
TRIM31	0.00586278
TRIM3	2.20103e-12
TRIM25	2.54938e-08
TRIM23	4.31819e-05
TRIM15	0.00365953
TRIM10	1.84732e-13
TRHDE	3.28513e-23
TRGV7	1.04829e-13
TRGV5	1.15688e-06
TRGV4	1.54243e-13
TRGV3	2.85382e-12
TRGV2	2.62085e-15
TRGV10	1.30918e-13
TRGJP2	3.83061e-10
TRGC2	1.56398e-19
TRG-AS1	1.23051e-15
TREML1	0.00377131
TREH	4.31696e-10
TRDV1	7.57252e-17
TRDC	1.32592e-19
TRBV9	1.52097e-07
TRBV7-9	1.50957e-08
TRBV7-6	0.000284372
TRBV7-3	0.000208593
TRBV6-6	0.000182002
TRBV6-5	2.91701e-06
TRBV6-1	5.68269e-06
TRBV5-6	4.5571e-09
TRBV5-5	0.00148691
TRBV5-4	1.11994e-06
TRBV5-1	4.0722e-10
TRBV4-2	0.000261184
TRBV4-1	1.13506e-06
TRBV3-1	1.02035e-12
TRBV30	0.000292418
TRBV29-1	2.87276e-10
TRBV28	2.53129e-10
TRBV27	2.29044e-12
TRBV24-1	4.17526e-06
TRBV2	8.73867e-12
TRBV19	1.7845e-10
TRBV18	3.57164e-05
TRBV15	6.21323e-05
TRBV14	7.23893e-06
TRBV13	3.81612e-08
TRBV12-4	5.93066e-10
TRBV12-3	0.000133307
TRBV11-2	1.58646e-06
TRBV10-3	2.94217e-06
TRBV10-2	0.000487875
TRBJ2-4	0.00207733
TRBJ2-2P	0.000277943
TRBC2	3.52282e-07
TRBC1	7.08382e-08
TRAV9-2	7.39986e-05
TRAV8-6	2.33563e-06
TRAV8-4	7.56718e-08
TRAV8-3	1.41502e-06
TRAV8-2	1.33597e-08
TRAV8-1	2.43561e-09
TRAV6	0.000502521
TRAV5	2.35624e-06
TRAV39	0.00140477
TRAV38-1	0.000693783
TRAV36DV7	0.000586458
TRAV35	0.00121703
TRAV3	0.000228908
TRAV29DV5	3.65124e-08
TRAV27	5.08929e-05
TRAV26-2	0.000312035
TRAV26-1	8.26149e-05
TRAV25	4.90728e-07
TRAV24	1.80969e-07
TRAV23DV6	7.41831e-07
TRAV22	6.32868e-07
TRAV21	2.21566e-07
TRAV20	1.89201e-07
TRAV2	0.000296663
TRAV19	1.41854e-09
TRAV17	1.37378e-06
TRAV16	1.91707e-07
TRAV14DV4	3.15859e-07
TRAV13-2	4.39545e-08
TRAV13-1	8.94694e-09
TRAV12-3	1.64987e-07
TRAV12-2	9.91017e-05
TRAV12-1	4.94536e-08
TRAV1-2	1.19204e-05
TRAV1-1	0.00437047
TRAV10	0.000210173
TRAT1	3.20488e-15
TRAPPC8	3.2975e-20
TRAPPC10	1.2973e-10
TRANK1	5.09444e-25
TRAM1L1	5.68826e-07
TRAK2	7.07961e-28
TRAK1	4.42625e-11
TRAJ49	7.01746e-07
TRAF3IP3	5.14996e-12
TRAF3IP2	6.19077e-19
TRAC	2.59194e-08
TRABD2B	1.92397e-11
TPTEP1	3.0643e-10
TPSG1	2.90585e-23
TPSD1	1.31101e-06
TPSB2	1.22683e-21
TPSAB1	2.71313e-20
TPRG1L	2.40353e-22
TPPP	0.000544397
TPO	7.61828e-19
TPMTP1	2.0501e-05
TPMT	3.54959e-14
TPM2	2.33685e-08
TPM1	1.62918e-15
TPK1	6.86091e-10
TPH1	3.68409e-29
TP73-AS1	1.90184e-22
TP53TG1	1.14023e-15
TP53INP2	4.23042e-31
TP53INP1	4.83581e-19
TP53I3	2.29178e-21
TOX4	2.27004e-15
TOX2	2.77529e-12
TOX	1.46e-21
TOR1AIP1	1.21673e-06
TOMM40L	2.12836e-20
TOMM20P2	0.00104695
TOM1L2	2.82792e-27
TNXB	3.84347e-30
TNS2	9.39125e-17
TNS1	3.20559e-19
TNN	0.000362294
TNK1	1.10263e-12
TNIP1	3.53382e-16
TNIK	0.000110891
TNFSF8	2.17237e-14
TNFSF13	4.4832e-17
TNFSF12	1.25127e-17
TNFSF10	1.13891e-22
TNFRSF1A	4.61322e-23
TNFRSF17	1.0804e-27
TNFRSF13C	1.33924e-11
TNFRSF13B	1.89977e-28
TNFRSF11A	6.96739e-17
TNFAIP8L3	1.00921e-21
TNFAIP8L2	1.47161e-13
TMTC1	6.07008e-21
TMSB4XP1	0.00010899
TMPRSS2	5.96705e-21
TMOD3	2.54908e-10
TMOD2	1.73477e-12
TMOD1	3.29069e-25
TMIGD3	1.59215e-22
TMIGD2	3.79777e-15
TMIGD1	1.35848e-32
TMIE	1.81671e-16
TMEM9B	1.40063e-22
TMEM98	2.70292e-11
TMEM88	8.5798e-14
TMEM82	1.24009e-29
TMEM72	2.51372e-30
TMEM63C	4.97557e-13
TMEM63B	6.97811e-12
TMEM61	9.92466e-19
TMEM59L	3.55446e-28
TMEM59	4.28583e-24
TMEM56	9.663e-23
TMEM54	9.16262e-20
TMEM53	1.24751e-07
TMEM50A	7.31602e-17
TMEM47	2.17239e-14
TMEM45B	6.39493e-19
TMEM37	2.62832e-28
TMEM35	2.73899e-27
TMEM30B	1.85685e-24
TMEM255A	5.42322e-27
TMEM254	9.2269e-13
TMEM253	3.74904e-30
TMEM252	8.91023e-08
TMEM251	1.65794e-15
TMEM25	7.82535e-16
TMEM246	3.12277e-19
TMEM242	9.53119e-08
TMEM240	2.09104e-05
TMEM236	4.41244e-31
TMEM229A	7.31162e-20
TMEM220-AS1	4.12145e-31
TMEM220	1.9278e-31
TMEM217	0.000477165
TMEM200B	2.08882e-14
TMEM19	3.95782e-11
TMEM171	9.13068e-28
TMEM170A	7.72881e-17
TMEM169	3.28677e-12
TMEM167B	2.02489e-13
TMEM164	8.1993e-12
TMEM156	6.89495e-18
TMEM144	2.90974e-08
TMEM140	4.4141e-24
TMEM135	2.1089e-10
TMEM133	2.7046e-17
TMEM131	5.67294e-20
TMEM130	2.80502e-22
TMEM127	7.83159e-24
TMEM120A	3.60925e-14
TMEM106A	3.55912e-08
TMEM100	5.31313e-32
TMED6	1.45728e-08
TMCO1	2.28201e-12
TMCC3	1.54881e-29
TMCC2	3.97806e-07
TMC4	4.58099e-14
TMBIM4	6.55473e-16
TMBIM1	7.48104e-14
TM6SF2	1.32268e-22
TM6SF1	1.07776e-10
TM4SF20	0.00959253
TLX2	3.2103e-16
TLR8	1.26688e-10
TLR7	1.31529e-21
TLR6	2.49803e-13
TLR5	2.10288e-11
TLR3	4.677e-28
TLR10	1.90928e-20
TLR1	5.55821e-14
TLN2	2.09148e-13
TLN1	3.84616e-10
TLL1	2.63661e-26
TLE4	1.06025e-19
TLE1P1	4.8694e-12
TLCD2	5.4501e-20
TJP3	1.40974e-16
TINF2	2.04074e-10
TINCR	4.55246e-29
TINAG	1.07961e-18
TIMP2	7.62286e-08
TIMM21	8.42402e-08
TIMD4	3.0237e-12
TIGD7	9.11337e-07
TIFAB	1.57991e-16
TIAM1	1.70429e-18
THTPA	9.39064e-12
THSD7A	1.49997e-12
THSD4	4.45596e-14
THRSP	0.00025979
THRB	2.02074e-26
THEMIS	5.29577e-16
THCAT158	4.36059e-08
THBS4	6.94297e-12
THBD	0.000759853
THAP7-AS1	8.57839e-09
TGFBR3L	2.2362e-12
TGFBR3	7.67982e-12
TGFB1I1	3.37429e-08
TGFA	1.22339e-13
TFPI	1.92967e-08
TFEC	9.68393e-08
TFCP2L1	1.83063e-15
TEX43	3.29975e-12
TEX11	1.16664e-29
TET2	3.06289e-13
TESPA1	4.85769e-21
TESK2	1.51707e-26
TES	0.000854341
TEP1	1.70699e-15
TENM3	0.0014001
TEK	1.18857e-20
TEF	3.93255e-29
TEAD3	0.0220143
TDRP	4.4978e-13
TDRD7	2.88407e-16
TDRD10	3.40535e-25
TDP2	5.46675e-27
TCTEX1D1	1.92031e-05
TCTA	2.9093e-11
TCP11L2	9.99929e-14
TCP11L1	4.33644e-26
TCN2	2.65535e-27
TCL1A	3.32409e-15
TCF7L2	4.7356e-14
TCF7L1	2.8005e-21
TCF4	9.87409e-09
TCF21	1.29163e-30
TCEAL7	5.52204e-23
TCEAL3	9.44849e-16
TCEAL2	3.56981e-25
TCEA3	1.42052e-24
TBX2-AS1	1.75257e-06
TBX21	3.71422e-11
TBX10	1.54504e-13
TBX1	2.67781e-13
TBC1D9	1.04448e-20
TBC1D12	1.24019e-12
TBC1D10C	1.89641e-07
TBC1D10A	1.71297e-21
TBC1D1	9.58998e-15
TAX1BP3	2.42062e-22
TAT	6.68901e-28
TAPT1	3.84545e-21
TAPBPL	6.70413e-07
TAOK3	3.4433e-15
TAL1	1.33505e-16
TAGLN3	1.80627e-27
TAGLN	1.23678e-13
TAGAP	1.66114e-18
TAF13	1.01371e-06
TADA2B	1.70279e-25
TACR2	1.66852e-20
TACR1	1.22596e-19
TACC2	4.00957e-10
TACC1	1.25285e-05
TAC3	2.38554e-05
TAB2	1.04536e-22
SYTL5	9.60211e-10
SYTL4	7.26556e-12
SYTL3	8.41979e-10
SYTL2	4.31246e-20
SYT4	6.13442e-28
SYT13	4.5257e-06
SYT11	4.69321e-13
SYT1	0.00120715
SYPL2	1.66721e-15
SYP	3.49666e-27
SYNRG	2.32079e-11
SYNPO2	5.15248e-24
SYNPO	1.02853e-27
SYNM	1.84856e-22
SYNJ2BP-COX16	6.22999e-06
SYNJ2BP	1.47905e-23
SYNJ1	4.11359e-17
SYNGR1	2.23861e-23
SYNE3	1.88053e-23
SYNE2	5.75336e-07
SYNE1	7.9195e-19
SYNC	2.82919e-25
SYN2	4.82363e-21
SVILP1	3.58873e-14
SVIL-AS1	4.54562e-18
SVIL	5.49508e-18
SVEP1	8.43258e-18
SV2A	3.25604e-11
SUSD6	2.07209e-17
SUSD5	1.32621e-16
SUSD4	2.9618e-10
SUSD2	2.43582e-08
SUN2	1.87501e-22
SULT4A1	5.19527e-17
SULT1B1	1.02705e-29
SULT1A2	2.36227e-31
SULT1A1	3.31564e-25
SUGT1P	3.73611e-06
SUGCT	1.03821e-25
SUCLG2P2	1.19692e-13
SUCLG2-AS1	3.02119e-20
SUCLG2	1.22455e-27
SUCLG1	1.10646e-16
STYK1	2.08426e-26
STXBP5-AS1	4.45021e-13
STXBP5	8.26302e-13
STX8	9.70745e-09
STX19	9.08273e-13
STX12	3.56386e-28
STX11	4.39733e-10
STS	3.95198e-12
STRADB	2.09796e-17
STPG1	8.17363e-25
STOX2	4.05046e-28
STON2	2.51527e-07
STON1	9.021e-12
STOM	2.60901e-15
STMND1	2.60331e-09
STMN2	5.49007e-31
STK33	6.81484e-08
STK32B	1.51163e-21
STK17B	1.47172e-17
STK17A	8.66259e-08
STIM1	1.08405e-28
STEAP4	4.0335e-12
STBD1	3.09767e-30
STAT4	5.47336e-12
STARD9	3.91945e-11
STARD8	2.59578e-12
STARD5	1.37976e-10
STARD13	4.82379e-06
STAP2	3.26991e-16
STAP1	1.21593e-23
STAM2	8.46842e-17
STAC	4.05066e-07
STAB2	4.82205e-24
STAB1	3.59832e-20
ST8SIA6	1.43617e-13
ST8SIA4	3.84177e-15
ST8SIA1	2.62328e-20
ST6GALNAC6	1.18326e-26
ST6GALNAC3	3.22662e-19
ST6GALNAC1	4.80443e-19
ST6GAL2	0.013936
ST5	1.17417e-10
ST3GAL6-AS1	1.18512e-07
ST3GAL6	8.9525e-09
ST3GAL5	3.05928e-06
ST3GAL4	1.68092e-08
ST3GAL3	1.41652e-12
ST20-AS1	6.6238e-15
ST14	9.50892e-06
SSTR2	1.04498e-27
SSTR1	9.62527e-21
SST	1.65136e-31
SSPN	3.72579e-22
SSFA2	1.63142e-14
SSC5D	6.21237e-12
SSBP2	1.42634e-28
SRSF5	5.30263e-13
SRR	3.12786e-09
SRPX	2.69234e-28
SRP14-AS1	8.20332e-16
SRL	6.61345e-20
SRI	6.67621e-25
SRGN	5.30008e-09
SRGAP2C	1.23456e-06
SQRDL	1.60171e-26
SPTSSA	9.2695e-08
SPTLC3	1.11319e-16
SPRED2	1.57339e-06
SPPL2A	4.57387e-30
SPOP	4.17285e-05
SPON1	5.02985e-18
SPOCK2	8.88609e-12
SPN	4.33198e-12
SPINT1	1.12497e-10
SPINK5	8.52785e-13
SPINK2	6.43113e-29
SPIB	4.41534e-32
SPI1	3.2471e-06
SPG20	3.92915e-18
SPEG	3.68759e-18
SPECC1L	4.88686e-23
SPECC1	3.43182e-23
SPDEF	3.8794e-14
SPATS2L	1.98604e-15
SPATA6	4.30448e-06
SPATA41	1.86335e-10
SPATA24	6.64452e-11
SPARCL1	1.30665e-23
SPAG7	6.15146e-11
SPAG16	1.61355e-06
SP140	5.47336e-12
SP110	9.66519e-07
SOX7	1.84302e-08
SOX6	2.65227e-10
SOX5	4.44062e-19
SOX17	2.09903e-10
SOX15	2.24407e-18
SOWAHD	0.00038701
SOWAHB	1.00518e-17
SOWAHA	2.18969e-12
SOSTDC1	8.80671e-18
SOS2	3.2374e-24
SORT1	1.19455e-07
SORCS2	1.3251e-05
SORCS1	1.4008e-29
SORBS3	5.87141e-17
SORBS2	6.0451e-15
SORBS1	6.07061e-14
SOCS6	1.50117e-21
SOCS2-AS1	9.34049e-11
SOCS2	1.27836e-23
SOBP	4.45569e-08
SOAT1	4.91474e-07
SNX9	2.78868e-13
SNX6	2.56605e-13
SNX4	7.35066e-11
SNX33	3.44541e-13
SNX32	1.77603e-09
SNX30	1.51919e-09
SNX29	8.19353e-10
SNX24	5.63012e-26
SNX2	9.64456e-15
SNX19	4.45857e-10
SNX18	1.03599e-07
SNX1	3.10147e-23
SNRPN	2.25858e-12
SNRPCP16	0.0360345
SNRK-AS1	7.43411e-10
SNRK	1.11798e-19
SNPH	4.61344e-09
SNHG14	1.55436e-07
SNED1	4.37222e-05
SNCG	1.5649e-24
SNCA	4.30073e-19
SNAP29	1.67395e-23
SNAP25	2.18148e-25
SNAP23	9.06054e-15
SNAI3	1.75281e-08
SMYD1	3.23098e-11
SMTN	0.00146806
SMPX	1.99293e-05
SMPDL3B	3.39061e-13
SMPDL3A	4.10695e-30
SMPD3	1.34313e-20
SMPD1	2.25756e-29
SMIM6	2.58799e-23
SMIM5	1.6041e-14
SMIM2-AS1	1.38011e-12
SMIM22	7.35292e-08
SMIM2	2.98463e-16
SMIM14	3.36846e-29
SMIM12	1.8049e-08
SMIM10L2B	1.70253e-20
SMIM10	1.18408e-13
SMG6	9.77498e-13
SMDT1	4.82073e-12
SMCR8	1.65794e-13
SMCO4	6.04803e-06
SMCHD1	7.55607e-20
SMARCD3	5.91749e-08
SMARCA2	4.64731e-10
SMARCA1	2.95545e-07
SMAP2	1.04159e-09
SMAP1	6.7355e-19
SMAD9	9.19602e-08
SMAD7	2.30249e-17
SMAD4	2.41615e-14
SMAD1	2.4854e-18
SLMAP	8.90853e-16
SLIT3	1.08624e-26
SLIT2	3.14327e-19
SLCO4C1	2.86513e-27
SLCO2B1	1.49453e-08
SLCO2A1	1.45934e-26
SLC9A9	4.8198e-29
SLC9A3R1	6.51775e-11
SLC9A3	3.40381e-15
SLC9A2	1.87701e-27
SLC9A1	1.43088e-22
SLC8B1	5.56959e-08
SLC8A2	5.4882e-10
SLC8A1	2.81121e-13
SLC7A2	1.42168e-11
SLC6A9	2.58235e-18
SLC6A8	5.64245e-12
SLC6A19	4.73093e-27
SLC6A16	2.77851e-15
SLC6A12	6.97203e-05
SLC5A12	2.33606e-12
SLC5A11	3.83529e-16
SLC52A1	1.16935e-14
SLC51B	4.56925e-32
SLC51A	6.92953e-20
SLC50A1	0.000217841
SLC4A4	3.88288e-32
SLC4A10	3.44532e-29
SLC47A1	8.21444e-17
SLC46A3	9.95219e-22
SLC46A1	1.14367e-06
SLC45A1	1.67752e-05
SLC44A4	2.87229e-25
SLC44A2	1.89571e-15
SLC44A1	3.75004e-19
SLC41A2	2.06033e-24
SLC40A1	1.56773e-06
SLC3A1	1.4142e-09
SLC39A5	6.55473e-16
SLC38A4	8.17623e-13
SLC37A2	8.57279e-13
SLC36A1	1.36857e-24
SLC35G1	7.5208e-23
SLC35F1	1.46158e-22
SLC35D2	7.52657e-12
SLC35D1	7.69825e-25
SLC35B3	1.5959e-17
SLC35A5	8.46918e-09
SLC35A4	1.49926e-14
SLC35A3	1.84143e-17
SLC35A1	7.35927e-13
SLC31A2	2.73145e-20
SLC30A4	2.82792e-27
SLC30A10	1.12786e-31
SLC30A1	2.68523e-07
SLC2A5	3.77344e-16
SLC2A4	1.74059e-19
SLC2A13	2.31154e-28
SLC29A4	6.55482e-10
SLC28A2	4.39829e-12
SLC27A4	2.19748e-07
SLC27A2	3.27676e-07
SLC26A3	1.8794e-31
SLC26A2	5.27061e-29
SLC25A48	1.2867e-11
SLC25A42	4.58034e-20
SLC25A4	2.21242e-12
SLC25A35	1.82207e-11
SLC25A34	5.23976e-32
SLC25A24	2.35048e-15
SLC25A23	1.72662e-31
SLC25A21-AS1	7.63785e-10
SLC25A20	9.22196e-29
SLC25A18	6.83581e-09
SLC25A12	1.14504e-09
SLC25A11	1.48128e-10
SLC24A3	8.54193e-06
SLC23A3	3.65939e-07
SLC23A1	1.18857e-20
SLC22A5	3.83689e-24
SLC22A4	1.31002e-12
SLC22A23	1.7614e-23
SLC22A18AS	3.20759e-29
SLC22A18	0.00016216
SLC22A17	8.96211e-22
SLC20A2	3.60586e-15
SLC20A1	8.9525e-09
SLC1A1	3.35576e-19
SLC18A2	5.6356e-18
SLC17A5	9.95872e-21
SLC17A4	3.83747e-29
SLC16A9	1.15529e-22
SLC16A7	3.79737e-17
SLC16A14	9.30659e-05
SLC16A1	7.64351e-06
SLC15A2	1.22411e-12
SLC15A1	2.07915e-11
SLC14A2	6.96672e-09
SLC13A2	1.3075e-18
SLC12A6	1.79992e-09
SLC10A4	3.64332e-22
SLC10A2	4.7882e-36
SLAMF7	2.49905e-19
SLAMF6P1	2.62641e-29
SLAMF6	4.67859e-08
SLAMF1	7.50874e-16
SLAIN2	3.71127e-15
SLA2	1.0276e-13
SKAP2	1.03322e-13
SIT1	4.49211e-08
SIRT6	8.84735e-13
SIRT4	4.37707e-10
SIRPG	2.95812e-08
SIRPB2	8.10841e-05
SIPA1L3	5.23746e-10
SIPA1L2	3.46005e-24
SIK3	4.94583e-17
SIGLEC8	1.40356e-23
SIGLEC7	4.45602e-07
SIGLEC6	1.3013e-25
SIGLEC5	2.7247e-06
SIGLEC17P	2.73409e-22
SIGLEC16	3.33457e-11
SIGLEC14	0.000155616
SIGLEC10	1.45923e-09
SIGLEC1	2.21634e-20
SIDT2	1.34306e-21
SIDT1	1.49219e-12
SIAE	1.37901e-27
SI	4.85477e-24
SHROOM3	6.88283e-17
SHOC2	1.58087e-22
SHISA3	1.01503e-24
SHE	1.75784e-26
SHD	7.68911e-14
SHC4	2.24037e-07
SH3RF1	8.72624e-19
SH3KBP1	2.95403e-14
SH3GLB1	1.51896e-15
SH3GL2	1.90454e-23
SH3BP5	1.21553e-08
SH3BP1	1.00924e-14
SH3BGRL2	6.58611e-22
SH3BGRL	6.81558e-15
SH3BGR	7.23321e-19
SH2D7	2.82227e-29
SH2D6	3.25278e-20
SH2D3C	3.8592e-07
SH2D1B	4.46425e-21
SH2D1A	1.00627e-06
SH2B3	1.84027e-10
SGSM3	3.67332e-07
SGSM1	3.2478e-19
SGPP2	6.33936e-12
SGPP1	8.28637e-19
SGMS2	2.16908e-10
SGMS1-AS1	7.38503e-09
SGK3	3.61794e-08
SGK223	3.96091e-06
SGK2	1.17881e-19
SGK1	7.06435e-22
SGCE	1.15668e-20
SGCD	1.75888e-06
SGCB	5.27459e-13
SGCA	1.92709e-24
SFXN5	4.21052e-07
SFXN1	3.63661e-05
SFTPD	5.06789e-20
SFTPA2	1.04097e-09
SFTA1P	2.02812e-24
SFRP5	1.43324e-25
SFRP2	1.16181e-12
SFRP1	1.47516e-30
SFN	4.54728e-08
SFMBT2	3.84177e-15
SETD9	1.41497e-08
SETBP1	2.68331e-25
SESN2	1.35449e-19
SERTAD4-AS1	2.54284e-12
SERTAD4	3.34211e-20
SERTAD3	2.74134e-09
SERTAD2	1.20858e-09
SERTAD1	4.95232e-08
SERPING1	2.7433e-06
SERPINF1	4.01629e-06
SERPINA9	1.2434e-17
SERPINA5	5.77169e-13
SERINC2	5.97112e-14
SERINC1	1.15529e-22
SERF1B	7.83535e-13
SEPW1	4.42689e-05
SEPT7-AS1	1.67749e-05
SEPP1	7.89069e-30
SEPHS2	6.70616e-10
SENP8	2.37814e-12
SENCR	6.95256e-20
SEMA6D	1.36135e-31
SEMA6C	0.0025513
SEMA6A-AS1	1.37947e-11
SEMA6A	4.61189e-30
SEMA4G	2.59887e-18
SEMA3G	9.63616e-25
SEMA3E	6.80727e-30
SEMA3D	4.6325e-25
SEMA3C	9.0327e-05
SEMA3B-AS1	3.14401e-05
SEMA3B	1.2304e-11
SELT	2.20871e-05
SELPLG	6.41122e-07
SELP	4.8537e-11
SELM	4.71012e-05
SELL	3.04467e-08
SELK	0.000208743
SELENBP1	1.73402e-22
SEL1L	1.21277e-17
SECTM1	1.60266e-27
SECISBP2L	3.14666e-23
SEC23A	1.06347e-17
SEC14L5	6.40946e-26
SEC11C	4.3398e-07
SDSL	8.89074e-10
SDR42E1	4.10075e-06
SDPR	5.06569e-28
SDK2	4.62596e-10
SDK1	2.73214e-14
SDHDP6	0.000266714
SDHD	8.31973e-26
SDHB	4.26625e-12
SDHA	1.30985e-18
SDCBP2	5.40066e-29
SDC2	3.43668e-05
SCYL2	6.70616e-10
SCUBE2	1.02853e-27
SCUBE1	3.0513e-25
SCRG1	3.24796e-17
SCPEP1	4.33045e-08
SCP2	2.5453e-28
SCO1	7.13013e-13
SCNN1G	9.01685e-20
SCNN1B	9.30266e-30
SCNN1A	1.10949e-09
SCN9A	2.86927e-31
SCN7A	2.57993e-30
SCN4B	6.28256e-28
SCN2B	1.26986e-28
SCN1B	1.2684e-18
SCIN	2.11288e-27
SCIMP	6.11462e-15
SCGN	1.4308e-32
SCGB2A1	8.34658e-25
SCG3	3.10244e-29
SCG2	1.18325e-26
SCARB2	1.98604e-15
SCARA5	1.39474e-32
SCARA3	6.02418e-20
SCAPER	4.69031e-10
SCAMP5	3.55912e-08
SCAMP2	2.70297e-23
SBDS	1.20316e-09
SATB2-AS1	3.12919e-13
SATB2	4.67582e-12
SATB1	2.46313e-05
SAT2	2.72403e-06
SASH3	3.51036e-14
SASH1	1.15227e-13
SARAF	3.14072e-14
SAR1B	3.72871e-16
SAP30L	4.70891e-17
SAMSN1	2.75651e-11
SAMD9L	1.29427e-06
SAMD9	3.75848e-18
SAMD4A	2.1062e-08
SAMD13	1.86071e-16
SALL2	1.34533e-23
SALL1	3.0256e-11
S1PR4	2.2955e-05
S1PR1	1.14746e-16
S100B	1.92198e-23
S100A14	8.70929e-12
RXRG	3.89684e-32
RXRA	8.65425e-22
RUNX1T1	7.99496e-15
RUNDC3B	1.43789e-28
RTN4	4.56248e-10
RTN1	5.17656e-23
RTCA-AS1	4.73449e-19
RSU1	2.65707e-08
RSPO3	7.43617e-18
RSPO2	1.99036e-31
RSPO1	1.05504e-24
RSPH3	2.19541e-13
RSL24D1P1	2.87351e-06
RSBN1	2.07197e-11
RSAD2	2.21529e-16
RRAS2	1.18635e-12
RRAGC	1.70699e-15
RPSAP9	6.39334e-11
RPSAP75	8.93754e-17
RPSAP70	1.29409e-11
RPSAP7	6.97472e-05
RPS6KA6	5.96249e-16
RPS6KA5	4.35477e-23
RPS6KA1	6.07895e-18
RPS29P12	1.03985e-17
RPS17P1	2.0811e-11
RPS15AP11	1.98481e-12
RPRM	1.72029e-05
RPL7AP64	0.0121873
RPL7AP28	4.59802e-17
RPL41P5	9.70697e-09
RPL41P1	0.0137416
RPL36AL	2.39237e-07
RPL23AP49	5.22163e-05
RPL21P40	1.56326e-09
RPL21P134	4.06666e-07
RPL15P21	1.28467e-24
RPL12P14	5.05869e-29
RPL10L	3.3843e-24
RP5-994D16.9	4.88515e-17
RP5-968P14.2	3.86191e-08
RP5-965F6.2	1.91141e-28
RP5-943J3.2	1.39289e-10
RP5-933K21.3	0.00275489
RP5-905G11.3	4.08637e-06
RP5-899E9.1	4.8528e-06
RP5-887A10.1	1.47139e-22
RP5-884G6.2	6.5199e-09
RP5-882C2.2	1.0736e-07
RP5-875H18.4	2.24142e-08
RP5-875H18.10	9.6274e-06
RP5-874C20.6	7.06665e-07
RP5-1185I7.1	2.32699e-18
RP5-1180D12.1	1.56045e-07
RP5-1148A21.3	1.06191e-24
RP5-1142J19.1	0.000345204
RP5-1125N11.2	6.05734e-07
RP5-1065J22.8	2.47655e-07
RP5-1057J7.7	4.98837e-18
RP5-1042I8.7	1.52399e-11
RP5-1039K5.12	4.42689e-05
RP5-1031D4.3	3.25786e-13
RP5-1021I20.1	3.27027e-10
RP4-811M8.1	4.77505e-28
RP4-800J21.3	1.38787e-12
RP4-798A17.5	2.86433e-19
RP4-794H19.1	6.16494e-09
RP4-758J18.7	5.05901e-09
RP4-740C4.5	4.46942e-11
RP4-734G22.3	0.000542941
RP4-728D4.2	0.00100987
RP4-706A16.3	0.000291928
RP4-669P10.20	1.8952e-13
RP4-666F24.3	7.40154e-06
RP4-651E10.4	1.83979e-19
RP4-647J21.1	0.000444732
RP4-647C14.2	1.30033e-08
RP4-639F20.1	9.10198e-20
RP4-635A23.6	1.67201e-17
RP4-633O19__A.1	6.86796e-15
RP4-612B15.3	1.25911e-17
RP4-575N6.4	4.19874e-10
RP4-568B10.1	2.47333e-14
RP3-473L9.4	1.02363e-06
RP3-469D22.1	6.37799e-05
RP3-446N13.5	7.14194e-06
RP3-425C14.4	5.18025e-07
RP3-414A15.12	1.18091e-15
RP3-407E4.4	1.39111e-16
RP3-395M20.9	5.26156e-10
RP3-395M20.8	3.01663e-06
RP1-80N2.2	3.1888e-13
RP1-60O19.1	4.45085e-11
RP1-47M23.3	1.66435e-06
RP1-43E13.2	2.91988e-08
RP13-616I3.1	6.58078e-11
RP1-35C21.1	8.8438e-29
RP13-580F15.2	9.73397e-06
RP13-497K6.1	3.48971e-29
RP13-20L14.6	4.41765e-10
RP1-317E23.3	5.21957e-11
RP13-122B23.9	0.0479427
RP13-122B23.8	7.11575e-10
RP1-30M3.6	1.1599e-08
RP1-292L20.3	5.61191e-06
RP1-28O10.1	6.44266e-05
RP1-278O22.1	1.02949e-25
RP1-253P7.4	2.41485e-06
RP1-240K6.3	2.13855e-09
RP1-232L22__B.1	1.40228e-08
RP11-99J16__A.2	4.16403e-15
RP11-999E24.3	6.0582e-08
RP1-197B17.7	1.30166e-07
RP1-197B17.4	6.32196e-05
RP11-977G19.11	1.83843e-16
RP11-96H19.1	0.000580443
RP11-96D1.6	1.03909e-28
RP11-968O1.5	1.02525e-22
RP11-967K21.1	8.77751e-11
RP11-963H4.3	8.83756e-25
RP11-95I16.6	7.20332e-22
RP1-193H18.2	2.23409e-14
RP11-930O11.3	4.89758e-07
RP11-92K15.3	8.94043e-13
RP11-92C4.6	5.43715e-07
RP11-91K11.2	1.66776e-08
RP11-903H12.5	2.72376e-20
RP11-900F13.3	1.76452e-16
RP11-89K11.1	3.01606e-13
RP11-89H19.2	0.000105137
RP11-89C3.4	6.1918e-10
RP11-890B15.3	1.0329e-11
RP11-887P2.5	1.259e-19
RP11-881M11.2	2.98483e-06
RP11-875O11.1	5.29303e-22
RP11-867G23.8	1.8402e-11
RP11-867G23.10	5.03482e-21
RP11-864I4.4	7.664e-11
RP11-863K10.7	4.84023e-07
RP11-855A2.5	2.30654e-35
RP11-84G21.1	3.89185e-12
RP11-84A14.4	1.15007e-09
RP11-848P1.9	1.98934e-20
RP11-848P1.7	3.86576e-14
RP11-848P1.3	1.33983e-09
RP11-83M16.4	1.40304e-10
RP11-834C11.4	3.28615e-23
RP11-832A4.7	3.85659e-25
RP11-81H14.2	4.35883e-09
RP11-81A22.4	2.99797e-13
RP11-817O13.9	0.00237826
RP11-817O13.8	5.84116e-15
RP11-812E19.9	4.21291e-22
RP11-807H22.6	8.17885e-17
RP11-807H22.5	3.16479e-36
RP11-805I24.3	3.60936e-29
RP11-800A3.4	1.87195e-16
RP11-800A18.4	4.13992e-07
RP11-799B12.4	0.00131141
RP11-798M19.6	3.99114e-08
RP11-798K3.2	7.45244e-13
RP11-798K23.5	5.17484e-16
RP11-792A8.4	1.88382e-10
RP11-78O7.2	2.62313e-09
RP11-77K12.9	1.70922e-08
RP11-77K12.5	2.34467e-17
RP11-77K12.10	4.06534e-17
RP11-77H9.8	0.00340716
RP11-775C24.5	1.19224e-05
RP11-774O3.3	5.22854e-19
RP11-771K4.1	0.000412353
RP11-770J1.3	0.0026318
RP11-761N21.2	0.0012249
RP11-761I4.4	1.43765e-10
RP11-757G1.6	5.55259e-06
RP11-756P10.6	0.000544374
RP11-756P10.3	1.19074e-05
RP11-756A22.7	2.60584e-14
RP11-753H16.5	0.00111662
RP11-753H16.3	2.68541e-15
RP11-750H9.5	1.08265e-10
RP11-74E22.8	5.73705e-10
RP11-74E22.3	4.58032e-14
RP11-747D18.1	2.31564e-29
RP11-740N7.3	8.51887e-08
RP11-736K20.6	1.90422e-11
RP11-736K20.5	1.14709e-08
RP11-736K20.4	2.47105e-21
RP11-733O18.1	1.65127e-27
RP11-731F5.2	5.28476e-11
RP11-731D1.4	9.30806e-18
RP11-730A19.9	7.86179e-26
RP11-728F11.4	1.81823e-09
RP11-727F15.12	7.62591e-18
RP11-71L14.3	3.39802e-06
RP11-719K4.3	2.58318e-10
RP11-713N11.6	7.15224e-16
RP1-170O19.23	1.62675e-08
RP1-170O19.14	0.00115611
RP11-70D24.2	4.14778e-17
RP11-706P11.2	1.68911e-05
RP11-703I16.1	1.00453e-23
RP11-701H24.3	6.08559e-14
RP11-6O2.3	1.99867e-21
RP11-6N17.4	4.78367e-11
RP11-6N17.3	2.17472e-20
RP11-696N14.1	2.41615e-14
RP11-693N9.2	4.55711e-11
RP11-689B22.2	1.34517e-06
RP11-686D22.8	2.68793e-05
RP11-686D22.7	2.34649e-05
RP11-686D22.10	1.56537e-05
RP11-685B14.1	0.000365128
RP11-680F8.3	5.37242e-20
RP11-680F8.1	4.30749e-12
RP11-67L2.2	3.67812e-09
RP11-678G14.3	1.60679e-26
RP11-678G14.2	1.40756e-12
RP11-677M14.3	1.10463e-27
RP11-676M6.1	0.00563422
RP11-676J12.9	1.74221e-06
RP11-673E1.3	6.56596e-17
RP11-670E13.3	0.000179355
RP11-667K14.3	1.35828e-09
RP11-665C16.9	1.9546e-06
RP11-661A12.5	0.000137046
RP11-652L8.4	5.24757e-14
RP11-650P15.1	0.000741136
RP11-64B16.2	2.70528e-09
RP11-649G15.2	2.32285e-12
RP11-644F5.10	1.0591e-18
RP11-640L9.2	5.71071e-26
RP11-63P12.7	2.93839e-12
RP11-635N19.1	6.14961e-15
RP11-62F24.2	8.56257e-14
RP11-620J15.3	7.55314e-16
RP11-619A14.3	5.89539e-07
RP11-617F23.1	4.26099e-15
RP11-616M22.5	5.08653e-11
RP11-616M22.3	1.09366e-09
RP11-616M22.12	5.13394e-17
RP11-611L7.2	1.59045e-07
RP11-610P16.1	1.82107e-10
RP11-5C23.1	3.81237e-06
RP11-598F7.3	0.0107769
RP11-597M12.2	1.65898e-08
RP11-589P10.5	1.30345e-05
RP11-588K22.2	7.38368e-07
RP11-579D7.4	4.27769e-08
RP11-576I22.2	2.05338e-14
RP11-575A19.2	9.79127e-19
RP11-574K11.5	0.00635875
RP11-569A11.1	5.2138e-06
RP11-568N6.1	3.92034e-05
RP11-568J23.8	0.000253292
RP11-567M16.6	8.51328e-06
RP11-567C2.1	2.80868e-24
RP11-566K19.11	1.29979e-12
RP11-565F19.2	2.45603e-08
RP11-555M1.3	0.00514312
RP11-554A11.4	2.31405e-15
RP11-550I24.2	1.02798e-12
RP11-550F7.1	6.98426e-09
RP11-54O7.3	1.06506e-05
RP11-545I5.3	2.76103e-12
RP11-542M13.2	1.50216e-28
RP11-541N10.3	4.16449e-17
RP11-53O19.1	1.16202e-06
RP11-535A5.1	0.00219451
RP11-532F6.3	1.28428e-28
RP11-532F12.5	9.51565e-10
RP11-528A4.2	4.90636e-25
RP11-527N22.1	1.07976e-15
RP11-524H19.2	6.00728e-19
RP11-522I20.3	2.8019e-06
RP11-521D12.4	3.68213e-38
RP11-51F16.9	1.49249e-22
RP11-51F16.1	5.03334e-08
RP11-51B23.3	2.55037e-09
RP11-519G16.5	2.16283e-19
RP11-519G16.3	7.01819e-13
RP11-517P14.2	0.000949804
RP11-517I3.2	1.4003e-21
RP11-514F3.5	4.13171e-15
RP11-514D23.3	2.4378e-05
RP11-514D23.2	1.94406e-21
RP11-507K2.3	1.72146e-19
RP11-503P10.1	1.15438e-06
RP11-502I4.3	2.52479e-21
RP11-4K3__A.3	1.35611e-06
RP11-49I11.1	8.39947e-06
RP1-149A16.16	0.000684952
RP11-499E18.1	6.21088e-11
RP11-498E2.9	5.80937e-21
RP11-496N12.6	0.00200405
RP11-494O16.3	2.13852e-05
RP11-490M8.1	1.95207e-25
RP11-48O20.5	1.21992e-07
RP11-48B3.4	4.79708e-05
RP11-486G15.2	2.10032e-05
RP11-47L3.1	8.3915e-11
RP11-479A21.1	1.87377e-23
RP11-478K15.6	2.15589e-06
RP11-475O23.2	1.7152e-05
RP11-472N13.3	4.08073e-12
RP11-471B22.3	5.03326e-08
RP11-470P21.2	0.000262196
RP11-46H11.12	0.000149911
RP11-467L13.7	6.51823e-13
RP11-467L13.4	1.62956e-33
RP11-467J12.4	5.06335e-24
RP11-466A19.1	1.75542e-05
RP11-462G12.1	1.11643e-14
RP11-45P15.4	0.000275748
RP11-459I19.1	2.07757e-07
RP11-459C13.1	3.47093e-26
RP11-458J1.1	9.66519e-07
RP11-456K23.1	4.70107e-24
RP11-455O6.2	1.03974e-08
RP11-452L6.6	0.0170593
RP11-452I5.2	1.14023e-19
RP11-449D8.1	4.73015e-17
RP11-448G15.3	7.16479e-05
RP11-448G15.1	1.2868e-21
RP11-443P15.2	4.03506e-21
RP11-440I14.3	3.0916e-10
RP11-440E5.1	0.000354349
RP11-439E19.7	8.19936e-05
RP11-434B12.1	6.57599e-09
RP11-432J24.2	4.30803e-07
RP11-430C7.5	6.18195e-12
RP11-430B1.2	9.19974e-06
RP11-427P5.3	1.71212e-06
RP11-425D10.10	3.11646e-17
RP11-418I22.2	0.000353456
RP11-412D9.4	1.02676e-11
RP11-406H21.2	3.15309e-06
RP11-405M12.4	1.12904e-15
RP11-404P21.3	1.69319e-16
RP11-404E16.1	1.04456e-09
RP11-400K9.4	1.41882e-21
RP11-399O19.9	1.34779e-17
RP11-399B17.1	8.51884e-18
RP11-396O20.2	2.778e-29
RP11-396F22.1	3.37548e-20
RP11-395L14.18	9.73187e-05
RP11-395B7.2	1.32376e-12
RP11-394O4.5	1.29979e-11
RP11-390E23.6	1.5766e-24
RP11-38L15.8	0.0002034
RP11-389C8.2	2.36415e-15
RP11-388C12.1	2.83273e-05
RP11-386M24.6	2.39848e-13
RP11-386I14.2	1.39034e-13
RP11-382A20.3	4.75779e-06
RP11-37L2.1	2.16886e-18
RP11-379H18.1	3.54456e-08
RP11-379B18.6	2.61996e-06
RP11-378A13.1	8.35039e-13
RP11-375H19.2	2.76805e-14
RP11-373D23.3	9.13959e-05
RP11-36B15.1	8.24777e-06
RP11-369K16.1	1.60133e-06
RP11-368N21.5	4.84091e-07
RP11-367G6.3	4.14293e-10
RP11-367G18.1	1.38813e-12
RP11-367F23.1	3.37899e-09
RP11-366M4.11	3.04714e-11
RP11-360F5.3	0.00767494
RP11-35P15.1	4.88831e-29
RP11-35G9.5	3.28229e-13
RP11-359E10.1	2.02699e-09
RP11-359B12.2	0.00186026
RP11-356O9.2	1.99883e-30
RP11-356M20.1	7.40669e-20
RP11-356J5.12	4.42689e-05
RP11-355B11.2	2.18338e-21
RP11-350E12.4	4.67516e-20
RP11-349K16.1	3.77389e-27
RP11-348N5.9	1.34223e-13
RP11-348N5.7	1.08171e-13
RP11-347C12.12	0.00042845
RP11-345P4.9	2.34155e-25
RP11-345J18.2	4.46389e-09
RP11-344B5.2	4.17873e-19
RP11-341G23.3	6.10807e-18
RP11-33O4.1	6.94453e-13
RP11-338C15.3	0.0007581
RP11-337C18.8	3.40976e-10
RP11-335O4.3	4.55273e-09
RP11-334A14.2	0.00538519
RP11-331N16.1	0.000795907
RP11-329A14.1	3.08004e-09
RP11-327L3.3	8.81152e-07
RP11-327F22.2	1.85294e-05
RP11-326K13.4	8.12383e-24
RP11-326I11.3	3.00728e-08
RP11-325L12.6	9.21358e-09
RP11-325K4.3	1.0827e-06
RP11-325K4.2	2.23953e-07
RP11-325F22.2	3.45613e-22
RP11-321G12.1	3.02148e-26
RP11-321A17.6	8.08837e-06
RP11-320N21.2	7.92687e-19
RP11-320N21.1	1.28058e-19
RP11-320L11.2	2.32713e-08
RP11-320H14.1	3.68445e-09
RP11-316O14.1	1.30187e-09
RP11-314N13.10	2.8831e-16
RP11-313D6.3	1.37561e-10
RP11-310P5.2	0.00893841
RP11-30P6.6	2.06596e-06
RP11-30K9.6	6.11652e-05
RP11-30K9.5	5.18641e-08
RP11-307N16.7	8.07546e-20
RP11-305L7.6	1.22239e-26
RP11-301O19.1	0.000913722
RP11-2I17.4	1.04719e-24
RP1-12G14.7	1.88329e-15
RP11-299H21.1	2.4844e-10
RP11-298J20.4	4.43789e-07
RP11-297N6.4	1.02272e-08
RP11-297L17.2	1.75852e-06
RP11-296O14.3	6.43005e-25
RP11-296E3.2	7.91914e-28
RP11-295P22.2	9.37408e-20
RP11-295K3.1	1.22972e-08
RP11-294C11.4	1.19475e-20
RP11-294C11.2	6.94555e-26
RP11-293M10.6	4.38834e-30
RP11-291B21.2	7.41603e-07
RP11-290F5.1	1.72053e-16
RP11-289I10.2	4.2513e-05
RP11-286H15.1	0.0265543
RP11-285G1.9	5.73183e-29
RP11-285E9.6	3.92253e-16
RP11-284N8.3	1.10821e-24
RP11-283G6.3	1.74275e-12
RP11-27K13.3	1.97604e-09
RP11-279O9.4	3.65988e-06
RP11-276H7.3	1.99861e-11
RP11-276H7.2	5.00411e-15
RP11-269G24.4	7.88073e-06
RP11-266L9.8	1.40376e-07
RP11-264M12.2	5.77875e-05
RP11-262A16.1	1.68272e-10
RP11-260M19.2	6.6945e-12
RP11-25K19.1	7.37653e-21
RP11-255H23.2	6.26236e-07
RP11-254F7.2	0.000761842
RP11-251M1.1	3.31303e-20
RP11-249C24.12	4.62155e-18
RP11-247L20.3	1.92758e-06
RP11-245G13.2	2.53189e-28
RP11-244O19.1	1.0433e-11
RP11-23N2.4	3.89359e-13
RP11-230B22.1	6.46763e-24
RP1-122P22.2	6.675e-06
RP11-227H15.4	6.53253e-17
RP11-226L15.1	0.000241004
RP11-223I10.1	9.59028e-10
RP11-222K16.1	4.73981e-06
RP11-21L19.1	4.2647e-08
RP11-219E7.1	6.25624e-14
RP11-217B7.2	1.10907e-05
RP11-212P7.2	2.5109e-11
RP11-211N11.5	3.07738e-13
RP11-20O24.4	0.000117658
RP11-20G13.1	6.77366e-06
RP11-209E8.1	1.30725e-31
RP11-204M4.2	6.20443e-07
RP11-203J24.9	9.30309e-10
RP11-203J24.8	1.91624e-05
RP11-203F10.5	9.51646e-12
RP11-202A13.1	4.05623e-32
RP11-195F19.9	2.47384e-11
RP11-191G24.1	9.21225e-14
RP11-190C22.1	1.27637e-05
RP11-188P20.3	4.33175e-08
RP11-188C12.2	6.86526e-09
RP11-184A2.2	0.00901421
RP11-182J1.17	6.6642e-16
RP11-182J1.14	2.8956e-18
RP1-117B12.4	1.06394e-26
RP11-179B2.2	9.0476e-08
RP11-175K6.2	5.14302e-06
RP11-172C16.4	2.72879e-08
RP11-170L3.7	5.96007e-25
RP11-16E12.2	0.000586662
RP11-169D4.2	0.000162219
RP11-167N24.6	2.77837e-25
RP11-166P13.3	6.95275e-06
RP11-166D19.1	1.15021e-09
RP11-165J3.6	3.05886e-10
RP11-164P12.5	1.31821e-07
RP11-164P12.4	8.69104e-13
RP11-162J8.3	4.38328e-09
RP11-162A12.4	3.90922e-12
RP11-160O5.1	1.5284e-27
RP11-158I9.8	1.7711e-18
RP11-158H5.7	9.93871e-11
RP11-157L3.6	8.08883e-08
RP11-157J24.2	1.03297e-09
RP11-14N7.2	5.81408e-05
RP11-148O7.2	1.42612e-11
RP11-148O21.2	6.0516e-17
RP11-147L13.14	1.3776e-05
RP11-147L13.11	2.33862e-09
RP11-143J24.1	0.00734971
RP11-141M1.3	1.66709e-17
RP11-13N13.5	0.000298879
RP11-13K12.5	2.2248e-17
RP11-13K12.1	1.41654e-12
RP11-1399P15.1	3.62629e-18
RP11-136H19.1	3.69766e-14
RP11-135F9.3	6.73683e-10
RP11-134O21.1	1.21864e-11
RP11-134L10.1	4.99451e-05
RP11-1336O20.2	1.89151e-21
RP11-131H24.4	5.56691e-30
RP11-12M5.3	2.29626e-16
RP11-12D24.6	9.9675e-13
RP11-129J12.1	5.22986e-22
RP11-1277A3.3	0.000122744
RP11-126O1.6	2.41764e-23
RP11-1260E13.4	8.77922e-20
RP11-1260E13.3	6.678e-07
RP11-1260E13.2	1.50347e-13
RP11-1252D15.1	0.0153345
RP11-124N2.1	6.09163e-06
RP11-123J14.4	6.93053e-11
RP11-121A8.1	1.3523e-11
RP11-120E11.2	5.77381e-18
RP1-111C20.4	4.02985e-11
RP11-119F7.5	4.09824e-07
RP11-119F19.5	1.7647e-07
RP11-1191J2.5	6.10854e-10
RP11-116O18.1	1.53291e-07
RP11-1166P10.8	2.09714e-25
RP11-114N19.3	1.34813e-05
RP11-10C24.3	0.000193259
RP11-10C24.1	2.91598e-05
RP11-109L13.1	1.19673e-07
RP11-1094M14.8	1.59717e-05
RP11-1094M14.5	4.16713e-06
RP11-1090M7.3	1.65231e-16
RP11-108M9.4	1.2849e-06
RP11-108L7.14	0.00170639
RP11-1070N10.3	1.75526e-16
RP11-1069G10.1	2.23837e-23
RP11-1060J15.9	2.63242e-10
RP11-1060J15.5	9.21927e-16
RP11-1060J15.4	2.01478e-20
RP11-1060G2.1	3.69779e-05
RP11-105N14.1	1.91289e-05
RP11-104L21.2	4.35166e-06
RP11-104G3.2	0.000407243
RP11-103J8.2	2.67077e-06
RP11-102N12.3	7.78316e-22
RP11-102C16.3	1.03734e-18
RP11-1008C21.2	3.1121e-07
RP11-1007O24.3	3.14644e-11
RP11-1000B6.3	7.85839e-16
RORC	1.77495e-08
RORA	5.11947e-11
ROR2	7.14939e-08
ROR1	2.66847e-19
ROM1	2.13877e-05
ROGDI	9.37465e-15
ROCK1	9.22375e-09
ROBO3	3.6455e-07
RNY3P8	5.26436e-08
RNU6ATAC35P	9.23665e-08
RNU6-722P	3.44442e-05
RNU6-695P	0.000324705
RNU6-529P	1.63777e-07
RNU6-511P	3.44569e-07
RNU6-415P	1.10789e-12
RNU6-353P	2.30979e-06
RNU6-140P	1.77521e-30
RNU6-137P	1.31134e-05
RNU6-1065P	1.37441e-17
RNU5B-4P	0.000123363
RNLS	2.18969e-12
RNF7	7.56555e-11
RNF5P1	8.59951e-06
RNF5	8.41508e-15
RNF19B	2.70593e-07
RNF186	1.28745e-07
RNF185	1.14296e-29
RNF180	1.59486e-14
RNF152	3.48012e-29
RNF150	3.14666e-23
RNF144B	1.02374e-07
RNF144A	3.48657e-11
RNF14	7.53059e-18
RNF138P1	2.51748e-09
RNF138	2.91468e-18
RNF125	1.69742e-22
RNF112	1.05237e-29
RNF11	3.91424e-25
RNF103	6.14968e-15
RND2	1.41849e-19
RNASEL	5.61742e-25
RNASEK	3.05014e-15
RNASE6	1.14732e-11
RNASE4	5.87932e-09
RNASE1	2.02429e-16
RN7SL689P	2.00372e-12
RN7SL208P	2.11106e-05
RN7SL2	2.14833e-06
RN7SL138P	9.78728e-06
RN7SKP127	2.14014e-34
RMND5A	8.61107e-11
RMDN2	2.3711e-29
RIPK3	5.74338e-18
RIPK1	1.48699e-20
RIOK3	5.70955e-28
RIMS3	4.19001e-19
RIMKLB	9.1786e-13
RIMKLA	1.27918e-21
RILP	1.68578e-24
RHOU	2.27167e-25
RHOQP2	0.039402
RHOQP1	1.78837e-13
RHOJ	7.23865e-14
RHOH	1.81763e-12
RHOF	7.61784e-19
RHOC	1.30181e-19
RHEBP2	0.000967985
RHBDL2	2.13823e-24
RGS9	5.77446e-27
RGS7BP	2.17582e-06
RGS5	1.21673e-06
RGS2	6.79927e-17
RGS18	5.23062e-14
RGS13	2.81066e-24
RGS10	1.06974e-11
RGS1	2.76281e-05
RGP1	6.9365e-21
RGMA	6.72648e-25
RGL4	2.51527e-07
RGL1	7.52405e-22
RGAG4	3.08459e-21
RFX6	1.09615e-19
RFX2	0.00387604
RFK	3.43586e-11
RETSAT	1.40352e-28
RETNLB	1.76249e-16
RET	1.83063e-15
RERGL	2.91712e-33
RERG	4.37616e-18
RERE	2.95176e-12
REP15	6.25303e-24
REM1	1.2805e-11
RELN	7.40973e-26
RELL1	4.81698e-23
REEP3	3.6302e-09
REEP2	1.62649e-22
REEP1	3.57373e-08
RECK	2.4055e-21
RDX	3.63279e-08
RDH5	1.25044e-31
RCSD1	1.70419e-26
RCBTB2	9.41992e-07
RCAN2	6.61581e-29
RCAN1	1.64976e-23
RBPMS2	2.17456e-23
RBP7	1.12459e-09
RBP5	2.09175e-18
RBMS3	7.42716e-21
RBM47	1.42967e-25
RBM43	9.60475e-06
RBM38	0.00407613
RBM24	1.49526e-19
RBKS	1.58087e-22
RBFOX3	8.7423e-16
RAVER2	1.08072e-23
RASSF8-AS1	0.00400231
RASSF8	9.64553e-08
RASSF6	1.39682e-18
RASSF5	8.73561e-11
RASSF3	2.82714e-09
RASSF2	4.99815e-18
RASL12	3.27063e-12
RASGRP4	2.05201e-19
RASGRP2	6.43374e-21
RASD2	1.20563e-24
RASAL3	4.61243e-06
RASA4CP	2.93761e-14
RARRES3	1.16198e-07
RARRES2	4.31034e-14
RARRES1	1.23052e-12
RAPGEFL1	1.24447e-14
RAPGEF1	2.34376e-11
RAP1B	4.53504e-11
RAP1A	4.8198e-29
RAMP1	0.0169635
RALGPS2	2.33685e-08
RALGAPA1P	2.04755e-14
RALGAPA1	1.94734e-17
RALBP1	1.04242e-10
RALB	3.66875e-15
RAI2	4.19717e-13
RADIL	3.29029e-19
RAC2	1.58704e-05
RABGEF1	5.33626e-12
RABGAP1	0.000453272
RAB9B	1.68412e-19
RAB9A	2.36591e-12
RAB8B	1.36569e-07
RAB8A	1.96307e-15
RAB7B	5.27719e-09
RAB6B	5.5234e-20
RAB5B	2.84867e-22
RAB4B	7.96504e-16
RAB43P1	2.90893e-09
RAB42	3.59019e-11
RAB3B	2.54317e-16
RAB3A	1.57887e-07
RAB39B	1.40671e-22
RAB37	9.34587e-22
RAB34	4.30448e-06
RAB33A	9.72247e-08
RAB30	7.22728e-17
RAB27B	7.2906e-09
RAB27A	5.57902e-29
RAB1B	1.56491e-24
RAB18	4.7356e-14
RAB14	6.53461e-12
RAB12	6.08506e-07
RAB11FIP1	7.69528e-06
QRFP	7.71157e-11
QKI	4.71457e-11
PYY2	4.03308e-15
PYY	5.02198e-32
PYROXD1	8.9074e-15
PYHIN1	1.25481e-10
PYGO1	9.34494e-10
PYGM	1.34663e-27
PXMP2	1.07867e-27
PXK	6.63017e-06
PWAR6	1.6549e-12
PVRL3	1.79889e-19
PTX3	3.37492e-22
PTTG1IP	2.00017e-18
PTRF	3.50537e-09
PTPRS	1.42626e-10
PTPRR	3.53382e-16
PTPRN	1.06269e-15
PTPRM	8.00952e-10
PTPRJ	1.6558e-05
PTPRH	1.44607e-27
PTPRF	9.73043e-16
PTPRC	1.86739e-13
PTPN9	2.40454e-17
PTPN22	6.38113e-09
PTPN21	9.15242e-30
PTPN18	4.5537e-09
PTP4A1	6.70333e-21
PTN	2.55877e-30
PTK6	2.61721e-05
PTK2B	5.93451e-23
PTH1R	1.71517e-25
PTGS1	2.48475e-28
PTGR1	2.00552e-12
PTGIS	3.86396e-15
PTGFR	3.17575e-14
PTGER4	2.60732e-28
PTGER3	5.07174e-10
PTGER2	7.35886e-14
PTGDS	6.32794e-15
PTGDR2	3.05935e-27
PTGDR	5.68382e-23
PTENP1	7.03653e-16
PTEN	3.7824e-18
PTBP2	0.000626961
PSMG3-AS1	1.81706e-18
PSMD10P2	2.6201e-13
PSKH1	2.3168e-17
PSEN1	2.30791e-20
PSD3	6.87219e-11
PSD	1.7521e-19
PRX	2.84173e-17
PRUNE2	7.25939e-09
PRSS8	3.6699e-14
PRSS36	6.9574e-19
PRSS12	2.09148e-13
PRRT2	5.74954e-11
PRRT1	7.11663e-20
PRRG4	6.48643e-11
PRRG2	1.41282e-10
PRR5L	1.37015e-18
PRR33	9.44237e-21
PRR26	6.59809e-18
PRR15	8.59198e-07
PRR13P5	5.67133e-18
PRR13	7.51604e-13
PRPH2	9.37422e-15
PRPH	3.67249e-30
PRPF18	3.42949e-09
PROSC	1.12461e-11
PROM2	2.35048e-15
PROB1	2.23109e-11
PRNP	4.03846e-05
PRKG2	1.26042e-31
PRKG1	8.15511e-16
PRKCE	6.24177e-17
PRKCD	1.14601e-13
PRKCB	1.32549e-27
PRKCA	6.16496e-09
PRKAR2B	8.73442e-27
PRKAG2-AS1	1.91983e-10
PRKAG2	8.17907e-15
PRKACB	3.53732e-29
PRKACA	1.94679e-19
PRKAB2	1.06152e-05
PRKAA2	1.84454e-19
PRIMA1	2.56811e-31
PRICKLE2	4.99087e-16
PRICKLE1	2.0516e-11
PREX2	7.16418e-20
PREX1	9.0433e-06
PRELP	8.12626e-22
PRELID2	1.44785e-13
PRDX6	7.97686e-28
PRDM8	1.26235e-07
PRDM6	1.90948e-14
PRDM1	2.57446e-06
PRADC1P1	0.000475214
PRADC1	1.17545e-17
PRAC1	0.0445568
PQLC1	2.91893e-21
PPY	2.28655e-28
PPTC7	5.12387e-12
PPP3CB	6.36261e-11
PPP2R3C	7.31543e-11
PPP2R3A	3.97304e-30
PPP2CB	1.88771e-21
PPP1R3C	1.88778e-17
PPP1R36	2.58235e-18
PPP1R1A	5.15963e-20
PPP1R16B	1.16147e-24
PPP1R14D	8.17224e-21
PPP1R14C	0.000122939
PPP1R14A	2.05144e-21
PPP1R13B	8.68901e-09
[truncated: 3,483 more rows]

## Sheet: C IPFs
Gene name	HR	HR.95L	HR.95H	pvalue
ABHD6	0.863347	0.762054	0.978104	0.0210185
AC004985.12	2.15107	1.05869	4.3706	0.0342066
AC005306.3	3.58592	1.48052	8.68535	0.0046642
AC005387.3	2.02201	1.21351	3.36916	0.006875
AC006128.2	1.21106	1.03955	1.41085	0.0139761
AC006273.5	1.13968	1.0014	1.29704	0.0475684
AC093838.4	1.07659	1.00511	1.15316	0.035266
AC098820.3	2.61507	1.06088	6.44612	0.0367651
AC104667.3	1.43075	1.12312	1.82265	0.00373216
ACOX1	0.939738	0.895847	0.985779	0.010869
ADAMTS13	1.31618	1.04209	1.66236	0.0211106
ADM5	1.21636	1.03976	1.42295	0.0144015
AGAP3	1.06394	1.00898	1.1219	0.0219989
AGAP9	1.13864	1.01629	1.27571	0.0251782
AIF1L	1.17805	1.09059	1.27252	3.13902e-05
ANKRD13D	1.17097	1.04942	1.30661	0.00476349
ANKS4B	0.959002	0.922138	0.997339	0.0363336
ARHGAP4	1.01952	1.00186	1.03748	0.0301216
ARL8A	1.02556	1.00064	1.0511	0.0443431
ASAH1	0.978969	0.959283	0.999059	0.0402898
ASB6	1.20669	1.09954	1.32429	7.49999e-05
ASIC3	1.57412	1.0919	2.26932	0.0150547
ATG101	1.03979	1.0026	1.07837	0.0357617
ATP10B	0.975124	0.955129	0.995537	0.0171667
ATP2A1	1.60752	1.17282	2.20332	0.00316773
ATP6V1B1	1.51301	1.20279	1.90324	0.000404428
ATP6V1G2	5.06816	1.69388	15.1642	0.00370239
BANF1P2	1.21031	1.04389	1.40326	0.0114342
BCL10	0.961771	0.928036	0.996731	0.0323807
BGLAP	1.64402	1.00571	2.68746	0.047404
C11orf45	1.88753	1.13383	3.14224	0.0145663
C4orf19	0.933018	0.872358	0.997897	0.0432441
C9orf142	1.01256	1.00196	1.02328	0.0200743
CA11	1.16161	1.02302	1.31897	0.0208272
CALML6	2.47015	1.0131	6.02274	0.0467464
CANX	0.994097	0.98934	0.998877	0.0155595
CCER2	1.61139	1.30784	1.98539	7.45834e-06
CCRL2	0.884982	0.804095	0.974006	0.0124712
CD79B	1.1167	1.05887	1.17768	4.73465e-05
CDC25C	0.877349	0.775491	0.992586	0.0376951
CDC42SE2	0.962359	0.931682	0.994047	0.0202779
CDS1	0.95206	0.911567	0.994352	0.0267329
CHAMP1	0.928978	0.878984	0.981816	0.00905048
CHDH	0.944793	0.904031	0.987394	0.0116119
CHST14	1.11535	1.01375	1.22713	0.025084
CNIH2	1.32407	1.14121	1.53625	0.000214093
CRLF1	1.26108	1.11036	1.43226	0.000354293
CTB-25B13.12	1.14875	1.06948	1.23389	0.000143946
CTC-428G20.6	0.134394	0.0308578	0.585326	0.00750884
CTDSP1	1.02985	1.00391	1.05646	0.0238218
CTF1	1.11961	1.00311	1.24965	0.0438716
CTNNB1	0.991681	0.985766	0.997631	0.00619765
DAP3P2	0.0975499	0.0246058	0.386737	0.000927
DAPK1	1.06167	1.00359	1.1231	0.0370731
DCTN4	0.916056	0.860747	0.974919	0.00579088
DDX46	0.921429	0.851608	0.996974	0.0418164
DEAF1	1.0855	1.01548	1.16035	0.0158905
DHRS7	1.0253	1.0039	1.04716	0.0202342
DIAPH1	0.972601	0.950438	0.99528	0.0181659
DLG4	1.24711	1.08731	1.43041	0.00159774
DNAJC4	1.06256	1.00579	1.12253	0.0303005
DOC2GP	2.10489	1.36299	3.25064	0.000789095
DPP7	1.00974	1.00447	1.01504	0.000283902
EBF4	1.22092	1.06557	1.39892	0.00404472
EGR4	2.14661	1.20212	3.83317	0.00981605
ENO3	1.43145	1.13317	1.80825	0.00262486
ERAP1	0.964454	0.930191	0.99998	0.0498708
ERVMER34-1	1.12142	1.04491	1.20352	0.00148069
F2RL1	0.98168	0.965167	0.998475	0.0326532
FABP4	1.00939	1.00141	1.01744	0.0210447
FAHD2CP	1.34697	1.02008	1.77862	0.0357141
FAM102A	1.0325	1.00298	1.06289	0.0306766
FASTK	1.03029	1.01242	1.04847	0.000828349
FJX1	1.13339	1.03248	1.24417	0.00849171
FNDC5	1.33778	1.1632	1.53857	4.52471e-05
FOXD1	1.0935	1.01194	1.18163	0.0238158
FOXD4	3.31527	1.5156	7.25192	0.00268945
FSCN2	1.973	1.18288	3.29086	0.00922997
GALNT7	0.963516	0.930698	0.997492	0.0355554
GDE1	0.960321	0.934753	0.986589	0.00327553
GDI1	1.02048	1.00023	1.04114	0.0474144
GSPT1	0.94979	0.923959	0.976342	0.000250341
GSTM1	1.08916	1.03907	1.14166	0.000377172
GYG2	0.947869	0.902549	0.995465	0.0322093
HIGD1A	0.982826	0.969434	0.996404	0.0133391
HMGN2P4	0.44161	0.215586	0.904602	0.0254828
HNRNPH1	0.978048	0.957346	0.999199	0.0420144
HOMER3	1.08748	1.01288	1.16759	0.0207305
HPSE2	1.52701	1.1284	2.06644	0.00609567
IGHV2-70	1.01167	1.005	1.0184	0.000593546
IGHV4-34	1.00279	1.00012	1.00547	0.0404327
IGHV6-1	1.02397	1.01303	1.03503	1.54166e-05
ISYNA1	1.01955	1.00536	1.03395	0.00679928
KCTD20	0.940312	0.898612	0.983947	0.00783221
KCTD9	0.918616	0.851642	0.990858	0.0279677
KDM1B	0.941582	0.902017	0.982882	0.00599016
KIAA1841	0.687229	0.515538	0.916098	0.0105437
KIF15	0.861476	0.763718	0.971747	0.0152525
KIF2A	0.9205	0.860572	0.984601	0.0158747
LA16c-313F4.1	0.12158	0.022066	0.669886	0.0155158
LBR	0.980357	0.966017	0.994909	0.00831826
LEP	1.13849	1.0213	1.26913	0.0192752
LIMK1	1.08526	1.03263	1.14058	0.00125536
LINC00634	4.15586	1.81468	9.51748	0.000753038
LINC00638	1.60495	1.01439	2.53933	0.0432785
LINC00963	1.15366	1.00592	1.3231	0.0409172
LINC01063	1.67862	1.31635	2.14059	2.96764e-05
MAP7	0.970493	0.942368	0.999458	0.0459226
MC1R	1.19602	1.02241	1.39911	0.0252916
MEF2B	5.77069	2.57634	12.9256	2.04361e-05
MIER2	1.14222	1.03866	1.25611	0.00610381
MIPEP	0.958976	0.923795	0.995496	0.0280436
MMS19	1.05887	1.002	1.11897	0.0422819
MORC2	1.07498	1.00227	1.15297	0.0430341
MPP2	2.22519	1.32704	3.73121	0.00242251
MS4A1	1.13786	1.0587	1.22293	0.00044705
MTUS1	0.895403	0.82902	0.967102	0.00493696
NANP	0.86518	0.755528	0.990746	0.0362228
NBPF25P	0.0551171	0.00816409	0.372105	0.00293415
NCKAP5L	1.28446	1.04732	1.57529	0.0162172
NEK4	0.832144	0.703373	0.98449	0.0321773
NKAIN4	1.59579	1.27244	2.00132	5.22319e-05
NOX1	0.996322	0.993089	0.999565	0.0262765
NOXA1	1.02573	1.00717	1.04463	0.00639277
PCAT6	1.1197	1.02018	1.22893	0.0172838
PCOLCE2	1.29769	1.10279	1.52704	0.00169939
PHKB	0.880087	0.803899	0.963496	0.0056941
PIANP	1.86115	1.32002	2.6241	0.000394121
PLA2G2D	1.09975	1.03183	1.17213	0.00346036
PLAC1	1.33859	1.0608	1.68911	0.0139971
PMM2	0.803233	0.686152	0.940293	0.00641353
POFUT2	1.14763	1.0182	1.29352	0.024115
PRKRIP1	1.09677	1.0254	1.1731	0.00713328
PTOV1	1.03575	1.00078	1.07193	0.0450021
PTPRU	1.04151	1.00453	1.07985	0.0274591
PYCR2	1.03305	1.00109	1.06603	0.0425515
RAB3A	1.27379	1.10382	1.46993	0.000927324
RNF215	2.54932	1.51231	4.29741	0.000443891
RNU6-140P	0.45152	0.266204	0.765842	0.0031819
RP11-108K3.1	1.4534	1.06686	1.97998	0.0177767
RP11-108K3.2	2.01395	1.12818	3.59517	0.0178902
RP11-113C12.2	0.265846	0.102828	0.687302	0.00626245
RP11-1149O23.2	0.866863	0.775425	0.969084	0.0120001
RP11-123J14.4	2.76665	1.10193	6.94633	0.0302648
RP11-137H2.4	1.49576	1.19864	1.86654	0.000365821
RP11-148K1.12	1.63067	1.31675	2.01942	7.38723e-06
RP11-169D4.2	6.44369	2.31701	17.9201	0.000356806
RP11-278A23.1	4.00915	1.64905	9.74697	0.00218746
RP11-278H7.4	0.550958	0.372062	0.815872	0.00292148
RP11-347C12.12	2.01796	1.08232	3.76245	0.0271864
RP11-367H1.1	1.72073	1.00198	2.95508	0.0491684
RP11-400N13.2	1.09873	1.01886	1.18487	0.0144738
RP11-426A6.5	2.18414	1.24012	3.84677	0.00682686
RP11-429J17.8	2.26579	1.4492	3.54253	0.000334456
RP11-44M6.7	1.25409	1.02617	1.53265	0.0269428
RP11-49I11.1	1.15699	1.00526	1.33162	0.042042
RP11-54O7.17	1.40653	1.08113	1.82988	0.0110531
RP11-791G15.2	1.25061	1.07164	1.45947	0.00453941
RP11-80H5.2	2.59835	1.02502	6.58658	0.0442153
RP11-977G19.12	0.640378	0.423471	0.968387	0.0346695
RPSAP17	0.497304	0.249041	0.993055	0.0477356
RPSAP70	2.08182	1.04837	4.134	0.0361776
SALL1	0.349463	0.170783	0.715085	0.00400273
SAP25	3.83341	1.60379	9.16267	0.00250741
SCG2	1.07798	1.00506	1.15619	0.0356163
SEMA6C	1.41737	1.01163	1.98586	0.042648
SEZ6L2	1.0226	1.00628	1.03918	0.00647863
SFPQ	0.977061	0.957472	0.997052	0.0247225
SHQ1	0.814434	0.686735	0.965879	0.0183269
SIX4	1.40419	1.22946	1.60374	5.53222e-07
SLC22A20	1.39709	1.21498	1.6065	2.69761e-06
SLC25A24	0.952987	0.913293	0.994405	0.0265241
SLC35D1	0.951744	0.906977	0.998721	0.0442184
SLC4A2	1.04383	1.01656	1.07184	0.00149483
SNAI1	1.07653	1.00974	1.14774	0.0240359
SNHG7	1.03233	1.00108	1.06456	0.0424987
SRPX	1.06299	1.00218	1.12748	0.0421016
STT3B	0.990074	0.9815	0.998724	0.0246008
SUCLG2	0.98713	0.974502	0.999922	0.0486328
SWI5	1.06071	1.01464	1.10888	0.00928433
TAF1B	0.836444	0.702354	0.996135	0.0451341
TCAIM	0.804385	0.686426	0.942616	0.00713732
TCF7L1	1.25618	1.02579	1.5383	0.0273614
TIMP1	1.00134	1.0001	1.00259	0.0342343
TLX2	2.36067	1.11725	4.98793	0.0244202
TM7SF2	1.04487	1.00631	1.08491	0.0221589
TMEM59L	1.29793	1.11564	1.51	0.000732309
TMEM86B	1.86519	1.1632	2.99081	0.00966798
TMEM88	1.10588	1.03318	1.18368	0.00372023
TMEM98	0.973139	0.948815	0.998087	0.035009
TOX2	1.21842	1.00967	1.47032	0.0393677
TREX2	2.43338	1.16766	5.07112	0.0176112
TRIM8	1.02095	1.00265	1.03959	0.024663
TRIP6	1.00997	1.00013	1.01991	0.0469457
TRNT1	0.863965	0.748345	0.997448	0.0460625
UBTD1	1.06599	1.01028	1.12477	0.01962
USP53	0.869682	0.779094	0.970804	0.0128489
USP7	0.95127	0.924571	0.978739	0.000582659
UST	1.20269	1.05391	1.37248	0.00615796
VGF	1.0107	1.001	1.0205	0.0306126
WDR31	0.686816	0.476472	0.990018	0.0440368
YJEFN3	1.13713	1.0064	1.28485	0.0391787
ZDHHC2	0.915525	0.845744	0.991064	0.0291184

## Sheet: D Co-exp HIG & SLC25A
Gene name
SHTN1
NUDT19
NACA
ACOT7
SUPT5H
QSOX1
RNASET2
COX7A2L
ABLIM1
ADAM10
TCERG1
OPLAH
TIMM23
SLC27A2
U2SURP
SPTLC1
PMM2
BCAT2
IPO8
CAPN5
YKT6
DHX15
DYNC1LI2
EIF4G3
TIMM44
TRAPPC3
PLRG1
BUB3
AP1G1
SMARCA5
OPA1
KDM1A
OGA
KPNA6
CCDC22
CLUH
XYLB
GGCT
NDUFS7
NIPSNAP2
PEX14
LEFTY1
PPM1B
RP2
AP1G2
IDH1
SCO1
ATP5PD
ATP5MG
MTA2
MICAL2
SEC24D
TMEM63A
TJP3
NDUFA7
LETM1
FKBP9
TRIM16
LYPLA2
AHSA1
POLR1A
SNAP29
HSPA4L
MLYCD
AIFM1
TSPAN13
TXNDC12
TOMM40
PAK4
PNP
EGFR
ASS1
CST3
PIGR
TFRC
MT-ATP8
GBA
ATP1A1
ATP1B1
PCCA
UROD
INSR
EIF4E
GPI
FABP1
GALT
YES1
DLD
COX6C
TXN
COX5B
PDHB
PYGM
UBL4A
IGF2R
SLC25A6
CKB
BCKDHA
COX4I1
PDIA4
CEACAM1
APEH
IDE
COX6B1
UQCRB
CD46
RPS2
ST6GAL1
RPA2
TMEM11
GOT1
NDUFB7
LGALS3
ARF4
TSPAN8
POLR2C
EIF2S2
RAB4A
COX5A
IMPDH1
FUT3
MAOA
ACO1
HNRNPA2B1
UQCRC2
RPS3
CPT2
ATP5PB
ACP1
MPST
RPS12
DNAJB1
PSMA1
S100P
ITGA3
RPL13
TARS1
RPL10
PSMB5
MPG
CASP1
DDT
RPL12
ECHS1
CMPK1
PPIF
ALDH1B1
SDHA
DNAJA1
UQCRC1
DCTD
KIF5B
RPL22
SOAT1
HMGCL
ATP5F1C
CPOX
DLST
SLC26A3
MDH2
GARS1
CASP3
RPS27
ACAA2
ACADSB
MAPK9
MAP2K4
MAP2K3
RPL27A
RPL5
RPL21
RPL28
RPS9
RPS5
EIF1AX
QARS
ATP5PO
PREP
PITPNB
MARCKSL1
RPIA
CCT3
CARS
CTCF
NUMB
GSK3A
IDH3A
CPT1A
VASP
NUDT2
LRBA
RAB13
TPMT
KPNA1
RBM5
MRPL12
THOP1
SLC25A1
PPP5C
ARFIP1
HCCS
SMTN
SLC16A1
IST1
SUB1
RARS
YARS
ATP1B3
HMGCS2
SLC12A2
HADHB
ATP5ME
PEX3
TMEM33
RAB25
EPPK1
EIF3E
SEC61B
RPS20
PSMA6
RAB4B
RPS3A
RPL26
RPL37A
HSPE1
AP1S1
RRAS2
PSMC1
RPS8
RPS14
RPS23
RPS18
RPS13
LSM3
LSM6
RPL7A
RPS4X
RPS25
RPS28
RPL10A
RPL32
RPS27A
DYNLL1
RPL38
SKP1
UBE2I
PPP2CA
YBX1
UBE2L3
IGBP1
GTF2I
TMF1
MRPS25
MRPS9
SARNP
RPL19
TFAM
SORD
SLC7A5
EWSR1
OCRL
PLCB3
GUCY1B1
BDH1
RPL18A
FKBP4
RPL6
ACY1
PLP2
UBE3A
PPAT
GFPT1
SRSF4
GOLGA3
PUDP
PPID
NSUN2
GRSF1
TP53BP1
ECH1
USP4
PSMD2
TRIM28
NNT
CUL1
CUL4A
TSTA3
MLEC
EIF2B1
ENDOG
GALE
ITPR2
ITPR3
BMS1
GAPVD1
NAA25
EIF4H
ACOX1
OXA1L
PAFAH1B3
STK38
PTPA
PTPRK
RPS6KA1
ELAVL1
ATP6AP1
CPSF6
CLPP
PCK2
INF2
QRICH1
RABL6
TIMM50
HIKESHI
AGK
EIPR1
ACTBL2
PITRM1
VARS2
LDLRAP1
FNBP1L
SPOUT1
STXBP5
BCL2L15
ATPAF1
TTC39B
RNF20
SNX30
DAB2IP
ANKRD22
TTC19
CIAPIN1
DHRS7B
PDE12
SLC25A24
MTHFD1L
APOOL
TMTC3
MARK2
TRMT10C
HDGFL2
HUWE1
CMC1
GALNT5
GALNT7
GLRX5
PBRM1
ZNF598
KTN1
NT5DC3
NDUFA11
CAMK1D
RHPN2
NUDCD3
NAXD
DNAJC10
NELFCD
RHOT2
GALNT12
DIS3L2
THNSL1
PM20D2
CCAR2
ARMC10
ZADH2
NHLRC2
AVL9
RDH13
FAM98A
TOR1AIP2
ABHD11
CMAS
ZNRF2
GADD45GIP1
FBXO30
PRXL2B
PIP4K2C
DENND10
STT3B
PSPC1
ACOT11
FAM3C
PSMF1
ANP32B
RABGGTA
DLG3
CELF1
SMARCC1
USP9X
RPL36AL
ST6GALNAC6
TBRG4
MRPL24
ISOC2
PBXIP1
ELMO3
FAM136A
MSI2
KIFBP
RNF31
DAZAP1
MMAB
TRMT61A
FAHD2A
MARS2
AHCYL2
RCC1L
VPS50
VCPIP1
MYO15B
TMEM87B
SCYL1
MIA2
RBM14
PURB
PCYT2
SORT1
DOK1
NAPG
DMAC2L
MIPEP
PRMT1
AKAP9
GRWD1
TCF25
SELENOS
FERMT1
TXNDC17
C7orf50
CHCHD6
AIFM2
AGMAT
CNPY3
TMEM70
HNRNPUL1
PDCD10
APOO
MRI1
PBDC1
DUSP23
NUDT9
NAA15
DOCK9
MRPL37
CRNKL1
UCK2
TRIM2
MTMR12
DDX24
SLIRP
NAA50
KLC2
TOLLIP
MAGT1
ISCU
VPS33B
TAOK3
PPA2
TMX1
ACBD3
CDCP1
EPS8L2
RPAP3
CNOT10
POLR1B
PPCS
UPF2
PLGRKT
MUC5B
MOV10
ARHGEF10L
TXNRD2
ARFGAP3
RAB18
SARS2
NOP10
HINT3
XPNPEP1
GPHN
CTPS2
HEBP1
C1GALT1
DECR2
LIN7C
ABCF3
EXD2
CHCHD3
SIRT5
DPP3
ZDHHC3
ARHGEF12
VAPA
ANKFY1
SUCLA2
STX18
DPM3
ATXN10
TFIP11
SAE1
EIF3K
SLC25A10
UQCR10
LIMD1
ARMCX3
SHPK
CEMIP2
ATP5IF1
CNOT7
MRTO4
RCOR1
BAG5
MED23
NFU1
G3BP2
MAGED2
SNX7
PSMD13
MTMR6
HIGD1A
PLAA
NCKAP1
PADI2
SIK3
ATP8A1
COA3
MRPS17
MRPS7
CRYL1
POLDIP2
COQ6
STARD10
SF3B6
MRPL11
MSRB2
MRPS23
FBXO7
RABGAP1
NOC2L
RPL36
LAS1L
YTHDF2
CD2AP
TIMM13
GTF3C5
IER3IP1
SLC12A7
BZW2
DYNC1LI1
TEX264
AP1M2
ENPP4
IVNS1ABP

## Sheet: E Co-exp SUCLG2
Gene name
RBM47
VWA8
GTPBP10
UNC119B
CLCA1
AGPS
PDLIM1
LGALS9
WWP2
GOLIM4
BIN1
LAD1
MPHOSPH10
ARID1A
TP53I11
APAF1
ACOT8
PRMT5
GIPC1
HAT1
CASK
GAK
SEC16A
ANKRD28
POLR1C
VILL
WDR46
NKRF
GNPAT
MAPK13
SPTLC2
ABCC3
ZZEF1
RRP8
PHGDH
SPINT1
SART1
DAPK3
EMC8
EPB41L2
TGOLN2
CA12
ZNF207
SULT1B1
RRP9
CALU
TIMM8A
AQR
TBC1D4
LY75
MPZL2
CDC40
SELENOF
CTNND1
TOM1
PFKFB2
ZG16
EDF1
NBN
CNOT3
ANKRD17
COQ9
ENTPD5
BCAS1
SEC22B
MTX2
NDUFB1
PMPCB
ERLIN1
SF3B1
SKAP2
LYPLA1
UTP20
RPP40
EIF3G
EIF3J
PSMD10
STAM2
CCNK
CPD
RSL1D1
CIAO1
DDAH1
TOMM70
FRYL
SCAF4
ZFPL1
SNX4
GOSR1
MPZL1
PAPSS2
TACC2
MOCS3
SGPL1
NADK
MPC2
ETHE1
RAB3D
TSPAN15
ABHD16A
TOP3B
NDUFB10
CLPTM1
FUCA1
ASL
ERBB2
SLC25A5
CDK1
DBI
FH
HSP90AB1
ASNS
HMBS
CYC1
RPS17
RPSA
MRPL3
ACAA1
VIL1
PTPRF
CHGA
UMPS
COX6A1
CKMT1A
CDH1
JUP
GSPT1
B4GALT1
CREB1
EPCAM
PRKACA
CTPS1
TCP1
RPL7
GPX2
NAT1
SON
RPL17
LIG1
ATP5PF
XRCC1
PLCG1
SLC9A1
CSNK2A2
OSBP
GART
PAICS
FDXR
CBL
TUBG1
JAK1
AHCY
GPT
FAS
U2AF2
DCK
ABCD3
POLD1
EPHB2
SHC1
PBLD
ERP29
PRDX5
PDIA3
SRI
SFN
RPL9
EPHX2
CTNNA1
CTNNB1
GTF2F1
SPR
PCK1
COPB2
ADD1
RPL4
POLR2I
SRP14
FDFT1
RPS19
RPL3
CCT6A
RPL13A
ARL1
BUD31
IARS
TMPO
TMPO
CRAT
SSR1
RANBP1
MTIF2
RPS10
YAP1
UQCRFS1
ARCN1
LSS
GSS
CCT5
CSNK1D
IDH2
FASN
TUFM
ALDH7A1
YLPM1
RBM25
NUP153
GMPS
LIG3
EMD
METAP2
PAPOLA
SMARCA2
GALK1
HCFC1
ALDH3A2
ARSE
RPS6KA3
FUT6
POLR2J
MAP2K6
AGFG1
HNRNPF
SMS
HK2
ARFIP2
ACLY
SUCLG1
MVD
COPA
EPHB3
ALDH18A1
EIF5
PSMD4
AFDN
CASP7
CASP6
TPD52
SEC13
ATP5MF
LGALS4
CTBP2
GMFB
RPL15
RPL27
PCBD1
RPS16
CNBP
RPL23A
RPL23
RPS24
RPS26
VAMP2
DYNLT1
CSNK2B
CSNK2A1
CXADR
NOP14
PSPH
EIF4G2
RPP30
HSD11B2
MRPS10
MRPS35
MRPS36
COG7
RBM10
CDK5
EXOSC10
DSC2
MUC2
MVK
ICA1
SRSF11
FMR1
TFF3
KHDRBS1
PCDH1
GOLGA2
EHHADH
NCBP1
APOBR
HSPA14
GALNT2
GALNT1
SMARCB1
SF3A3
ANK3
DLG1
TRIM32
COASY
HNRNPA0
PAK1
AIMP2
DNAJC3
SELENBP1
SRSF9
PLD1
DYNC1I2
TCOF1
SF3B2
OS9
GOLGA4
MTM1
PRPF4B
SNW1
AAMP
THOC5
IDI1
CUX1
DSG2
EIF3A
UBAP2L
SCRIB
MRPL58
EIF4A2
CTTN
FAM50A
PDE3A
GALNT3
PRPSAP1
PLS1
CLINT1
MESD
LBR
COG2
GOLGB1
FXYD3
ZNF638
LARS2
BRD3
EBP
PPP2R5A
PPA1
RCN1
DHCR24
PUM3
SEC23B
TRIP13
MED1
TRIP4
NSDHL
SMAD2
STXBP2
ADRM1
UAP1
MRPL23
SYPL1
DECR1
TST
HADH
CYP51A1
RALGAPA2
LRRFIP1
TWISTNB
TUBB8
PDCD4
HSD17B12
PYCR3
HSP90AB2P
TMEM41B
ZNF326
COQ5
MIA3
RRP12
SAMD4B
TMEM63B
KIAA1217
DDI2
LYRM7
RPRD2
PDE4DIP
ARHGEF16
ECPAS
DENND4C
SPRYD7
WASHC2A
ATG16L1
VIRMA
SIGIRR
RETSAT
TMEM214
ESRP1
JMJD6
SLC27A4
LLGL2
CC2D1A
EDC4
SCYL2
SFXN4
CNNM4
FAHD1
PDXDC1
INTS5
CTR9
MYO7B
ZC3H14
OGFOD3
LARP1
BLOC1S3
WDR74
CYP20A1
UGT2A3
NAPRT
KYAT3
NFXL1
NBEAL2
TOM1L2
MEPCE
PARS2
DHX32
KDM3B
ERMP1
EFL1
ATG9A
DGLUCY
MON2
MYH14
MAVS
HDDC2
IRF2BP2
SYVN1
ISCA2
METTL3
ZC3HC1
CHD1L
NR2C2AP
RALGAPB
LSR
DDX42
PDSS2
GATAD2A
IRF2BP1
RIOX2
ARMC8
HID1
MCAT
WDR75
MFN1
GCC2
UBR2
CCAR1
MRPL41
SRRM1
EXOC8
KIAA2013
MICU2
XRN1
ABI1
RPTOR
CMTR1
GPD1L
ASCC3
PNKD
GALNT4
CHCHD4
CBR4
ATPAF2
MRPL50
CPSF7
ARFGAP2
ARFGAP1
EMC1
PTGR2
ANKS4B
MRPL43
LRRC57
GOLM1
SUMF2
ATAD1
RETREG2
SERBP1
MROH1
CNNM3
TDRD7
SLC35B2
ITFG1
GOLGA5
MRPL30
TRPM4
DDX54
EPS8L3
IPO4
PPP4R1
COG1
ZC3H15
PTPMT1
LEO1
NUDCD2
CANT1
TRAPPC12
ITLN1
ATXN2L
SYNE2
HSD17B8
RTF1
UBXN4
CNOT9
ANKS1A
MRPS31
AKAP1
SORL1
TFG
GPKOW
GCDH
ATP2A3
FAM162A
CCDC47
SYAP1
SLC22A18
FAM3D
COA7
GALM
FBXL8
GCC1
CMBL
RMC1
MRPL38
MRRF
GNPNAT1
MRPS24
THOC1
DCUN1D1
ZC3HAV1L
SUCLG2
COG3
CDK5RAP3
CLMN
USP47
CNDP2
MBOAT7
DOCK7
PUS7
VPS13A
GFM1
TP53RK
WRNIP1
CLCC1
SRPK1
STRBP
IWS1
RSF1
MYCBP
CDC5L
NEU1
DNAJC2
SEPHS2
COPS8
HSD17B10
GPA33
TM9SF2
PKP2
NIPSNAP1
ZFYVE21
HEPH
MRPL45
SDF4
CBWD1
TRIM56
TACO1
HDHD3
RTKN
DIDO1
LRRC1
LMF2
HTATIP2
NOC4L
UTP14A
NUP58
SLC4A1AP
BCL2L13
QTRT1
HDHD5
ITPA
MRPL32
MRPL20
MRPL13
MRPL9
MRPL4
MRPL1
TBC1D2
GTPBP4
TBL1XR1
PRKD2
EDEM3
NMES1
TNKS1BP1
UBE2O
MFF
MTFR1L
NAT10
XRN2
NT5C3A
GAN
PDCL3
ADNP
PNN
GAL3ST2
FN3K
GOLPH3L
GOLPH3
HEATR1
LDAH
WDR55
DCTPP1
RPF2
DOCK5
AKTIP
QTRT2
EHMT1
COG4
AGO3
L2HGDH
CAB39L
TBC1D17
SIAE
CACYBP
TMEM165
MCCC2
XAB2
S100A14
MRPL47
TM9SF3
VTA1
MRPS30
DYNLRB1
DCP1A
TIMMDC1
NIT2
KIF13B
ACSS2
NANS
BAZ1A
UBQLN4
TOMM22
KLC4
ATG3
ECHDC1
ACSS1
AGPAT5
EXOC1
UQCC1
MRPS18A
SDAD1
NECAP2
RBM28
ANO10
HIF1AN
OXSM
MRPL22
BABAM1
THG1L
NDUFB11
MARCH5
THUMPD1
PPP4R2
DDX56
MRPL39
TECR
FAM120A
MAT2B
NCKIPSD
NDUFAF4
RELCH
ABI3
HEATR5B
LARS
CGN
MYO1A
ORC3
COPG2
COMMD3
DHCR7
PPP1R1B
TJP2
ABCF2
SEC63
AMACR
BAIAP2L1
ENOPH1
RABAC1
TRMT6
HOOK1
SLC25A13
CDC23
ANAPC5
ANAPC2
GGA1
STOML2
MAN1B1
ACIN1
NUP50
PSME2
PYCARD
UBQLN1
ARHGAP26
PACSIN2
FAF1
MINPP1
NSFL1C
ZC3H4
USP24
SATB2
SRRM2
B3GNT3
PLEKHA6
RCL1
GSTK1
LAMTOR2
MRPS28
THRAP3
WBP11
GIT1
SUGT1
UBE2J1
MOB4
MRPS16
TMED3
DOP1B
PKP3
HBS1L
TRRAP
CRYBG1
ATG4B
AFG3L2
RNF114
NUB1
CTDP1
TNPO3
CERT
ST14
PSAT1
SLC25A15
F11R
MRPS18B
COPG1
ARFGEF2
EPN1
COX11
FCGBP

## Sheet: F H & S cor ribosome protein
Gene name
MRPS17
RPL5
RPL32
RPL10
RPL12
RPL10A
MRPL12
RPL6
MRPL11
RPS4X
RPS14
RPL7A
RPL18A
RPS18
RPL36AL
RPL36
RPS3
RPL13
RPL38
RPS2
RPS27A
RPS13
RPS12
RPL19
RPS9
RPL21
RPS8
RPS5
RPL22
RPS3A
MRPS7
MRPL24
RPS25
MRPS9
RPS28
RPS27
RPL27A
RPL37A
RPS20
RPL26
RPL28
RPS23

## Sheet: G SULG2 cor ribosome protein
Gene name
RPL4
MRPS16
RPL3
MRPS10
MRPL13
RPL9
MRPL32
RPL7
MRPL4
MRPL20
MRPL3
RPS17
RPS16
MRPL1
RPS19
MRPL9
RPL15
RPL17
RPS10
RPL23
MRPS18A
RPL13A
RPL23A
RPSA
MRPL23
MRPL22
RPS26
MRPL30
RPL27
RPS24

## Sheet: H HIGD1A TF
#	TF	Family
1	MAZ	zf-C2H2
2	CREB1	TF_bZIP
3	GABPA	ETS
4	KDM2B	null
5	RAD21
7	NFE2	TF_bZIP
8	GLIS1	zf-C2H2
9	BCOR
10	HDAC1	chromosome_remodelling_factor
11	ATF1	TF_bZIP
12	SPI1	ETS
14	PCGF1	null
15	PPARG	Cnucl_rcpt
16	BRD4	chromosome_remodelling_factor
17	ZBTB48	ZBTB
18	USF1	bHLH
19	FLI1	ETS
20	RYBP
21	TP53	P53
22	NFKB1	RHD
23	HDAC2	chromosome_remodelling_factor
24	ZNF382	zf-C2H2
25	JMJD1C	chromosome_remodelling_factor
26	RUNX1	Runt
27	MAF	TF_bZIP
28	SP2	zf-C2H2
29	REL	RHD
30	BPTF	chromosome_remodelling_factor
31	SMC1A
32	KLF4	zf-C2H2
33	ZBTB7A	ZBTB
34	HEXIM1	null
35	TBX21	T-box
36	ZSCAN22	zf-C2H2
37	ELF3	ETS
38	ZFP64	zf-C2H2
39	ATF3	TF_bZIP
40	NRF1	Nrf1
41	SP4	zf-C2H2
42	GRHL3	CP2
43	FOXO1	Fork_head
44	KLF5	zf-C2H2
46	LARP7	null
47	ETS1	ETS
48	NEUROD1	bHLH
50	ILF3	null
51	KLF15	zf-C2H2
52	NFKB2	RHD
53	PLAG1	zf-C2H2
54	NKX2-1	Homeobox
55	MYB	MYB
56	CEBPA	TF_bZIP
58	TRIM28
59	SKI	null
60	JUN	TF_bZIP
61	SUPT5H	chromosome_remodelling_factor
63	CDK9
64	SP1	zf-C2H2
65	RELB	RHD
66	NR4A1	Nuc_orph_rcpt
67	GTF2B
68	APC	null
72	OTX2	TF_Otx
74	TAL1	bHLH
76	KLF6	zf-C2H2
78	MYC	bHLH
80	MAX	bHLH
81	SCRT1	zf-C2H2
82	E2F1	E2F
83	ASXL1	null
84	ARID1A	chromosome_remodelling_factor
87	ARID2	RFX
88	FOXA1	chromosome_remodelling_factor
89	PIAS1	zf-MIZ
91	NR2F2	COUP_TF
92	FOXA2	Fork_head
94	RNF2
97	CDK12	null
98	GATA1	zf-GATA
99	PGR	Progesterone_rcpt
101	EHMT2
103	USF2	bHLH
105	TFDP1	E2F
106	CREBBP
108	GRHL2	CP2
110	HOXB13	Homeobox
111	ZBTB14	null
113	ZBTB26	ZBTB
114	EZH1	chromosome_remodelling_factor
115	ZSCAN5A	zf-C2H2
117	MED1
118	ZNF121	zf-C2H2
119	SOX4	HMG
121	ZNF341	zf-C2H2
123	MYH11
127	FOXP1	Fork_head
133	ZNF554	zf-C2H2
134	ZSCAN5DP	null
135	FEZF1	zf-C2H2
137	YY1	chromosome_remodelling_factor
140	ZNF18	zf-C2H2
148	ZBTB6	ZBTB
150	OSR2	zf-C2H2
157	NFIC	NFI
165	BHLHE40	bHLH
167	ZXDC	zf-C2H2
169	ESR1	Oestrogen_rcpt
171	ZMYM3	null
182	ZNF317	zf-C2H2
184	TBX5	T-box
207	PRDM6	zf-C2H2
217	GTF3C5	null
232	GATA4	zf-GATA
244	RXRG	ThyrH_rcpt
248	ZNF320	zf-C2H2
266	ZFP42	zf-C2H2
289	DRAP1	NF-YB/C
291	ASCL2	bHLH

## Sheet: I SLC25A24 TF
#	TF	Family
1	MAZ	zf-C2H2
2	CREB1	TF_bZIP
3	GABPA	ETS
4	KDM2B	null
5	RAD21
6	EGR3	zf-C2H2
7	NFE2	TF_bZIP
8	GLIS1	zf-C2H2
9	BCOR
10	HDAC1	chromosome_remodelling_factor
11	ATF1	TF_bZIP
12	SPI1	ETS
13	EGR2	zf-C2H2
14	PCGF1	null
15	PPARG	Cnucl_rcpt
16	BRD4	chromosome_remodelling_factor
17	ZBTB48	ZBTB
18	USF1	bHLH
19	FLI1	ETS
20	RYBP
21	TP53	P53
22	NFKB1	RHD
23	HDAC2	chromosome_remodelling_factor
24	ZNF382	zf-C2H2
25	JMJD1C	chromosome_remodelling_factor
26	RUNX1	Runt
27	MAF	TF_bZIP
28	SP2	zf-C2H2
29	REL	RHD
30	BPTF	chromosome_remodelling_factor
31	SMC1A
32	KLF4	zf-C2H2
33	ZBTB7A	ZBTB
34	HEXIM1	null
35	TBX21	T-box
36	ZSCAN22	zf-C2H2
37	ELF3	ETS
38	ZFP64	zf-C2H2
39	ATF3	TF_bZIP
40	NRF1	Nrf1
41	SP4	zf-C2H2
42	GRHL3	CP2
43	FOXO1	Fork_head
44	KLF5	zf-C2H2
45	EP300
46	LARP7	null
47	ETS1	ETS
48	NEUROD1	bHLH
49	IRF1	IRF
50	ILF3	null
51	KLF15	zf-C2H2
52	NFKB2	RHD
53	PLAG1	zf-C2H2
54	NKX2-1	Homeobox
55	MYB	MYB
57	ERG	ETS
58	TRIM28
59	SKI	null
60	JUN	TF_bZIP
62	ZNF384	zf-C2H2
63	CDK9
64	SP1	zf-C2H2
66	NR4A1	Nuc_orph_rcpt
67	GTF2B
68	APC	null
70	NR1H3	Ecdysone_rcpt
71	ZNF574	zf-C2H2
72	OTX2	TF_Otx
74	TAL1	bHLH
75	ZNF35	zf-C2H2
76	KLF6	zf-C2H2
77	ZNF263	zf-C2H2
79	CEBPB	TF_bZIP
80	MAX	bHLH
81	SCRT1	zf-C2H2
82	E2F1	E2F
85	CTCF	zf-C2H2
88	FOXA1	chromosome_remodelling_factor
90	AZF1	null
92	FOXA2	Fork_head
94	RNF2
99	PGR	Progesterone_rcpt
101	EHMT2
102	STAT5B	STAT
104	MYCN	bHLH
105	TFDP1	E2F
107	ZBTB2	ZBTB
108	GRHL2	CP2
111	ZBTB14	null
112	ZNF528	zf-C2H2
113	ZBTB26	ZBTB
114	EZH1	chromosome_remodelling_factor
117	MED1
119	SOX4	HMG
120	TCF3	bHLH
122	KLF12	zf-C2H2
123	MYH11
124	EBF1	COE
126	TAZ	null
128	TCF4	bHLH
129	NEUROG2	bHLH
132	MECOM	zf-C2H2
134	ZSCAN5DP	null
136	CBX8	chromosome_remodelling_factor
138	YAP1	null
139	TET2
142	INO80	chromosome_remodelling_factor
145	ZSCAN16	zf-C2H2
147	ZBTB42	ZBTB
149	NFIA	NFI
162	NR1H2	Ecdysone_rcpt
167	ZXDC	zf-C2H2
168	RUNX3	Runt
169	ESR1	Oestrogen_rcpt
171	ZMYM3	null
182	ZNF317	zf-C2H2
197	CBX3	chromosome_remodelling_factor
211	TEAD4	TEA
213	JUND	TF_bZIP
220	AHR	bHLH
229	ETS2	ETS
240	RUNX1T1
248	ZNF320	zf-C2H2
251	SMAD4	MH1
253	WDHD1	HMG
271	NFATC3	RHD
277	KDM1A
281	NR3C1	GCR
298	ZNF146	zf-C2H2
341	KMT2D	null
343	AHRR	bHLH
344	ZSCAN2	zf-C2H2
380	SMAD2	MH1
381	ZNF140	zf-C2H2
432	ZNF41	zf-C2H2
469	ZNF217	zf-C2H2

[truncated: 1 more sheets: J SUCLG2 TF]
